# Supplementary material for: The role of hydration in the removal of glyphosate (GLY) and aminomethylphosphonic acid (AMPA) by nanofiltration membranes
Source: Nat Commun. 2026 Apr 23;17:3741. doi: 10.1038/s41467-026-71492-y (PMC13106632; doi:10.1038/s41467-026-71492-y)
Supplement: Supplementary file 3 — Source data [file 41467_2026_71492_MOESM3_ESM.xlsx]

## Sheet: Figure 2
ROW 1: PARAMETER		Figure A	Permeate conc.	Error Permeate conc.	Permeate conc.	Error Permeate conc.	Figure B	Permeate conc.	Error Permeate conc.	Permeate conc.	Error Permeate conc.	Figure C	Permeate conc.	Error Permeate conc.	Permeate conc.	Error Permeate conc.	Figure D	Permeate conc.	Error Permeate conc.	Permeate conc.	Error Permeate conc.	Figure E	Permeate conc.	Error Permeate conc.	Permeate conc.	Error Permeate conc.	Figure F	Permeate conc.	Error Permeate conc.	Permeate conc.	Error Permeate conc.
ROW 2: UNITS			ng/L	ng/L	ng/L	ng/L		ng/L	ng/L	ng/L	ng/L		ng/L	ng/L	ng/L	ng/L		ng/L	ng/L	ng/L	ng/L		ng/L	ng/L	ng/L	ng/L		ng/L	ng/L	ng/L	ng/L
ROW 3: DESCRIPTION			GLY	GLY	AMPA	AMPA		GLY	GLY	AMPA	AMPA		GLY	GLY	AMPA	AMPA		GLY	GLY	AMPA	AMPA		GLY	GLY	AMPA	AMPA		GLY	GLY	AMPA	AMPA
ROW 4 ONWARDS: DATA			75.581	7.45813	67.5031	10.3057		16.7457	5.23444	22.5641	7.87795		48.5014	5.67902	20	7.835		23.3016	5.32622	60.3642	8.5111		38.3961	5.53754	99.7847	9.1714		166.912	5.93676	392.106	14.0678
			67.3621	10.1431	93.0435	12.7435		19.6683	5.27536	40.7692	8.18289		49.5913	5.69428	28	7.969		35.6825	5.49955	94.2577	9.07882		61.2067	5.85689	252.53	11.7299		162.454	7.27436	689.532	19.0497
			49.3238	7.09053	87.8633	9.47421		21.4455	5.30024	56.1538	8.44058		72.4796	6.01471	32.6667	8.04717		31.2381	5.43733	85.7143	8.93572		62.4857	5.8748	239.11	11.5051		183.017	7.56224	740.906	19.9102
			95.6285	6.3388	87.5362	8.96623		26.3033	5.36825	66.9231	8.62096		76.1126	6.06558	41	8.18675		30.6667	5.42933	98.3193	9.14685		62.3163	5.87243	256.118	11.79		170.06	7.38084	726.149	19.663
			100.311	6.40435	82.5176	8.88217		33.4913	5.46888	62.3077	8.54365		47.9564	5.67139	56.6667	8.44917		49.5238	5.69333	122.269	9.548		65.0353	5.9105	278.507	12.165		173.106	7.42349	735.893	19.8262
			78.6106	6.10055	77.8137	8.80338		25.1975	5.35276	66.7949	8.61881		51.7711	5.7248	54.2222	8.40822		41.2698	5.57778	151.261	10.0336		63.3158	5.88642	280.875	12.2047		172.767	7.41873	719.515	19.5519
			128.665	6.80131	108.157	9.31164		55.0553	5.77078	58.4615	8.47923		79.564	6.1139	72.8889	8.72089		39.3016	5.55022	143.557	9.90459		83.67	6.17138	315.68	12.7876		197.099	7.75939	787.964	20.6984
			50.3687	5.70516	58.5838	8.48128		66.5877	5.93223	96.5385	9.11702		87.7384	6.22834	94.2222	9.07822		53.9048	5.75467	200.84	10.8641		99.5943	6.39432	414.352	14.4404		194.27	7.71978	706.085	19.3269
			74.8856	6.0484	81.6398	8.86746		86.8878	6.21643	101.923	9.20721		100.091	6.40127	79.3333	8.82883		80.8889	6.13244	242.997	11.5702		160.63	7.24882	531.468	16.4021		243.787	8.41302	774.347	20.4703
			144.879	7.0283	127.569	9.63679		128.041	6.79258	138.462	9.81923		119.164	6.6683	122.667	9.55467		99.746	6.39644	381.793	13.895		196.063	7.74488	731.468	19.7521		351.619	9.92267	964.67	23.6582

## Sheet: Figure 3
ROW 1: PARAMETER		Figure A	Permeate conc.	Error Permeate conc.	Permeate conc.	Error Permeate conc.	Figure B	Removal	Error Removal	Removal	Error Removal	Figure C	Mass adsorbed	Error Mass adsorbed	Mass adsorbed	Error Mass adsorbed
ROW 2: UNITS			ng/L	ng/L	ng/L	ng/L		%	%	%	%		ng/cm2	ng/cm2	ng/cm2	ng/cm2
ROW 3: DESCRIPTION			GLY	GLY	AMPA	AMPA		GLY	GLY	AMPA	AMPA		GLY	GLY	AMPA	AMPA
ROW 4 ONWARDS: DATA			144.879	7.0283	127.569	9.63679		85.5116	3.10505	87.2403	4.09931		1.85142	0.52644	0.84382	0.65709
			128.041	6.79258	138.462	9.81923		87.1919	2.95715	86.1432	4.21166		2.2374	0.53	0.37526	0.66636
			119.164	6.6683	122.667	9.55467		88.0901	2.87759	87.7388	4.04767		2.36915	0.52529	0.55259	0.66642
			99.746	6.39644	381.793	13.895		90.0216	2.71578	61.81	6.94839		1.56049	0.53958	0.08625	0.65002
			196.063	7.74488	731.468	19.7521		80.3935	3.57476	26.8375	11.234		0.41109	0.58893	0.12345	0.72124
			351.619	9.92267	964.67	23.6582		64.8379	5.09764	3.52528	14.1568		0.02751	0.55834	0.00969	0.57464

## Sheet: Figure 4
ROW 1: PARAMETER		Figure A	Pore diameter	Figure B	Debye ratio	Figure C	Potential at pore centre	Potential at pore centre	Potential at pore centre	Potential at pore centre	Potential at pore centre	Potential at pore centre
ROW 2: UNITS			nm		-		mV	mV	mV	mV	mV	mV
ROW 3: DESCRIPTION							BW30	NF90	NF270	HY70	HY50	HY10
ROW 4 ONWARDS: DATA			0.46776		12.8696		16.5384	8.81654	9.30264	-11.9891	-6.69676	-5.21504
			0.5799		10.3809		15.5835	5.73643	-0.77099	-15.1461	-9.04326	-8.10439
			0.67541		8.91288		4.36733	-6.26735	-24.526	-17.8102	-12.3967	-10.8409
			1.3317		4.52041		-8.61978	-16.3609	-50.7896	-19.198	-14.4042	-13.2546
			2.22721		2.70287		-17.3531	-36.8619	-82.3004	-21.2241	-14.6658	-14.2004
			2.83723		2.12173		-24.5411	-37.429	-84.6392	-21.5068	-15.293	-14.6554
							-34.594	-40.5695	-93.177	-21.5586	-15.7648	-14.8888
							-37.9797	-40.6138	-92.9179	-22.1263	-15.6262	-14.6354
							-39.7333	-42.7526	-95.5599	-21.8706	-15.3719	-14.7482

## Sheet: Figure 5
ROW 1: PARAMETER		Figure A	Permeate conc.	Error Permeate conc.	Permeate conc.	Error Permeate conc.	Figure B	Removal	Error Removal	Removal	Error Removal	Figure C	Mass adsorbed	Error Mass adsorbed	Mass adsorbed	Error Mass adsorbed	Figure D	Permeate conc.	Error Permeate conc.	Permeate conc.	Error Permeate conc.	Figure E	Removal	Error Removal	Removal	Error Removal	Figure F	Mass adsorbed	Error Mass adsorbed	Mass adsorbed	Error Mass adsorbed	Figure G	Permeate conc.	Error Permeate conc.	Permeate conc.	Error Permeate conc.	Figure H	Removal	Error Removal	Removal	Error Removal	Figure I	Mass adsorbed	Error Mass adsorbed	Mass adsorbed	Error Mass adsorbed
ROW 2: UNITS			ng/L	ng/L	ng/L	ng/L		%	%	%	%		ng/cm2	ng/cm2	ng/cm2	ng/cm2		ng/L	ng/L	ng/L	ng/L		%	%	%	%		ng/cm2	ng/cm2	ng/cm2	ng/cm2		ng/L	ng/L	ng/L	ng/L		%	%	%	%		ng/cm2	ng/cm2	ng/cm2	ng/cm2
ROW 3: DESCRIPTION			GLY	GLY	AMPA	AMPA		GLY	GLY	AMPA	AMPA		GLY	GLY	AMPA	AMPA		GLY	GLY	AMPA	AMPA		GLY	GLY	AMPA	AMPA		GLY	GLY	AMPA	AMPA		GLY	GLY	AMPA	AMPA		GLY	GLY	AMPA	AMPA		GLY	GLY	AMPA	AMPA
ROW 4 ONWARDS: DATA			99.284	8.51997	372.983	20		90.0727	5.42114	62.7119	13.679		0.05143	0.55241	0.02126	0.66388		241.5	12.581	382.06	17.2495		75.8998	7.03511	61.8077	9.37593		0.14152	0.5169	0.05909	0.61348		499.698	47.1031	900.855	80.6773		50.0281	6.67122	9.82216	10.7984		0.15373	0.4937	0.00982	0.55476
			11.0623	6.87316	46.1767	6.61877		98.8934	4.13002	95.3782	6.70106		3.0096	0.53061	0.08058	0.75404		152.126	7.22976	285.99	12.3678		84.836	3.15947	71.4248	5.81793		2.10167	0.53413	0.04015	0.67585		337.084	42.0767	934.848	85.6935		66.2914	4.2334	6.51146	12.5246		0.30488	0.52161	0.08922	0.62916
			18.8218	7.01801	16.7373	6.22428		98.1185	4.22311	98.3284	6.22707		3.31767	0.52704	1.04053	0.67141		155.849	7.18188	269.121	12.0078		84.4126	3.20411	73.0904	5.6293		2.35997	0.52417	0.09106	0.66557		300.665	41.7172	911.042	84.3398		66.9335	4.18958	8.88773	12.2271		0.26945	0.53255	0.15566	0.58197
			128.041	9.05677	138.462	10		87.1919	5.9143	86.1432	8.42331		2.2374	0.53	0.37526	0.66636		119.164	6.6683	122.667	9.55467		88.0901	2.87759	87.7388	4.04767		2.36915	0.52529	0.55259	0.66642		196.063	30.9795	731.468	79.0083		80.3935	3.57476	26.8375	11.234		0.41109	0.47786	0.12345	0.44248
			128.901	9.07282	95.3125	7.27719		87.0924	5.93569	90.3937	7.62939		0.99348	0.52373	0.34853	0.63722		101.309	6.41833	158.982	10.163		89.8692	2.72772	84.0875	4.42405		2.58367	0.5263	1.60439	0.64511		231.624	31.7709	388.776	56.048		76.8376	2.19602	61.1225	7.02949		0.49878	0.4794	0.13689	0.6147
			45.7921	7.52145	168.21	15		95.4193	4.59069	83.1008	9.07739		2.92513	0.52269	1.48604	0.62041		119.938	6.67913	160.224	10.1837		88.006	2.88592	83.9768	4.43315		1.33066	0.54121	1.52868	0.65073		159.657	25.5808	244.368	46.3727		84.0342	2.71401	75.5608	5.34993		0.62867	0.48719	0.24641	0.60396
			55.9074	7.71027	62.2438	6.83407		94.4093	4.73662	93.7754	6.96799		3.4744	0.5187	0.68778	0.66984		51.5437	5.72161	70.4348	8.67978		94.8454	2.33628	92.9545	3.55702		2.05181	0.53213	1.3112	0.648		164.663	29.2211	165.999	41.122		83.5333	3.2838	83.3996	4.49365		0.64265	0.46928	0.39242	0.58157

## Sheet: Figure 6
ROW 1: PARAMETER		Figure A	Permeate conc.	Error Permeate conc.	Permeate conc.	Error Permeate conc.	Figure B	Removal	Error Removal	Removal	Error Removal	Figure C	Mass adsorbed	Error Mass adsorbed	Mass adsorbed	Error Mass adsorbed	Figure D	Permeate conc.	Error Permeate conc.	Permeate conc.	Error Permeate conc.	Figure E	Removal	Error Removal	Removal	Error Removal	Figure F	Mass adsorbed	Error Mass adsorbed	Mass adsorbed	Error Mass adsorbed	Figure G	Permeate conc.	Error Permeate conc.	Permeate conc.	Error Permeate conc.	Figure H	Removal	Error Removal	Removal	Error Removal	Figure I	Mass adsorbed	Error Mass adsorbed	Mass adsorbed	Error Mass adsorbed
ROW 2: UNITS			ng/L	ng/L	ng/L	ng/L		%	%	%	%		ng/cm2	ng/cm2	ng/cm2	ng/cm2		ng/L	ng/L	ng/L	ng/L		%	%	%	%		ng/cm2	ng/cm2	ng/cm2	ng/cm2		ng/L	ng/L	ng/L	ng/L		%	%	%	%		ng/cm2	ng/cm2	ng/cm2	ng/cm2
ROW 3: DESCRIPTION			GLY	GLY	AMPA	AMPA		GLY	GLY	AMPA	AMPA		GLY	GLY	AMPA	AMPA		GLY	GLY	AMPA	AMPA		GLY	GLY	AMPA	AMPA		GLY	GLY	AMPA	AMPA		GLY	GLY	AMPA	AMPA		GLY	GLY	AMPA	AMPA		GLY	GLY	AMPA	AMPA
ROW 4 ONWARDS: DATA			99.284	8.51997	372.983	18.3299		90.0727	5.42114	62.7119	13.679		0.05143	0.55241	0.02126	0.66388		241.5	25.162	382.06	22.9994		75.8998	7.03511	61.8077	9.37593		0.14152	0.5169	0.05909	0.61348		499.698	23.5515	900.855	53.7849		50.0281	6.67122	9.82216	10.7984		0.15373	0.4937	0.00982	0.55476
			11.0623	6.87316	46.1767	11.0313		98.8934	4.13002	95.3782	6.70106		3.0096	0.53061	0.08058	0.75404		152.126	14.4595	285.99	16.4905		84.836	3.15947	71.4248	5.81793		2.10167	0.53413	0.04015	0.67585		337.084	21.0384	934.848	57.129		66.2914	4.2334	6.51146	12.5246		0.30488	0.52161	0.08922	0.62916
			18.8218	7.01801	16.7373	10.3738		98.1185	4.22311	98.3284	6.22707		3.31767	0.52704	1.04053	0.67141		155.849	14.3638	269.121	16.0104		84.4126	3.20411	73.0904	5.6293		2.35997	0.52417	0.09106	0.66557		300.665	20.8586	911.042	56.2265		66.9335	4.18958	8.88773	12.2271		0.26945	0.53255	0.15566	0.58197
			128.041	9.05677	138.462	13.0923		87.1919	5.9143	86.1432	8.42331		2.2374	0.53	0.37526	0.66636		119.164	13.3366	122.667	12.7396		88.0901	2.87759	87.7388	4.04767		2.36915	0.52529	0.55259	0.66642		196.063	15.4898	731.468	52.6722		80.3935	3.57476	26.8375	11.234		0.41109	0.47786	0.12345	0.44248
			128.901	9.07282	95.3125	12.1286		87.0924	5.93569	90.3937	7.62939		0.99348	0.52373	0.34853	0.63722		101.309	12.8367	158.982	13.5506		89.8692	2.72772	84.0875	4.42405		2.58367	0.5263	1.60439	0.64511		231.624	15.8855	388.776	37.3653		76.8376	2.19602	61.1225	7.02949		0.49878	0.4794	0.13689	0.6147
			45.7921	7.52145	168.21	13.7567		95.4193	4.59069	83.1008	9.07739		2.92513	0.52269	1.48604	0.62041		119.938	13.3583	160.224	13.5783		88.006	2.88592	83.9768	4.43315		1.33066	0.54121	1.52868	0.65073		159.657	12.7904	244.368	30.9151		84.0342	2.71401	75.5608	5.34993		0.62867	0.48719	0.24641	0.60396
			55.9074	7.71027	62.2438	11.3901		94.4093	4.73662	93.7754	6.96799		3.4744	0.5187	0.68778	0.66984		51.5437	11.4432	70.4348	11.573		94.8454	2.33628	92.9545	3.55702		2.05181	0.53213	1.3112	0.648		164.663	14.6105	165.999	27.4146		83.5333	3.2838	83.3996	4.49365		0.64265	0.46928	0.39242	0.58157

## Sheet: Figure 7
ROW 1: PARAMETER		Figure A	Permeate conc.	Error Permeate conc.	Permeate conc.	Error Permeate conc.	Figure B	Removal	Error Removal	Removal	Error Removal	Figure C	Mass adsorbed	Error Mass adsorbed	Mass adsorbed	Error Mass adsorbed	Figure D	Permeate conc.	Error Permeate conc.	Permeate conc.	Error Permeate conc.	Figure E	Removal	Error Removal	Removal	Error Removal	Figure F	Mass adsorbed	Error Mass adsorbed	Mass adsorbed	Error Mass adsorbed	Figure G	Permeate conc.	Error Permeate conc.	Permeate conc.	Error Permeate conc.	Figure H	Removal	Error Removal	Removal	Error Removal	Figure I	Mass adsorbed	Error Mass adsorbed	Mass adsorbed	Error Mass adsorbed
ROW 2: UNITS			ng/L	ng/L	ng/L	ng/L		%	%	%	%		ng/cm2	ng/cm2	ng/cm2	ng/cm2		ng/L	ng/L	ng/L	ng/L		%	%	%	%		ng/cm2	ng/cm2	ng/cm2	ng/cm2		ng/L	ng/L	ng/L	ng/L		%	%	%	%		ng/cm2	ng/cm2	ng/cm2	ng/cm2
ROW 3: DESCRIPTION			GLY	GLY	AMPA	AMPA		GLY	GLY	AMPA	AMPA		GLY	GLY	AMPA	AMPA		GLY	GLY	AMPA	AMPA		GLY	GLY	AMPA	AMPA		GLY	GLY	AMPA	AMPA		GLY	GLY	AMPA	AMPA		GLY	GLY	AMPA	AMPA		GLY	GLY	AMPA	AMPA
ROW 4 ONWARDS: DATA			99.284	8.51997	372.983	35		90.0727	5.42114	62.7119	13.679		0.05143	0.55241	0.02126	0.66388		241.5	25.162	382.06	34.499		75.8998	7.03511	61.8077	9.37593		0.14152	0.5169	0.05909	0.61348		499.698	47.1031	900.855	80.6773		50.0281	6.67122	9.82216	10.7984		0.15373	0.4937	0.00982	0.55476
			11.0623	6.87316	46.1767	3.67709		98.8934	4.13002	95.3782	6.70106		3.0096	0.53061	0.08058	0.75404		152.126	14.4595	285.99	24.7357		84.836	3.15947	71.4248	5.81793		2.10167	0.53413	0.04015	0.67585		337.084	42.0767	934.848	85.6935		66.2914	4.2334	6.51146	12.5246		0.30488	0.52161	0.08922	0.62916
			18.8218	7.01801	16.7373	3.45793		98.1185	4.22311	98.3284	6.22707		3.31767	0.52704	1.04053	0.67141		155.849	14.3638	269.121	24.0155		84.4126	3.20411	73.0904	5.6293		2.35997	0.52417	0.09106	0.66557		300.665	41.7172	911.042	84.3398		66.9335	4.18958	8.88773	12.2271		0.26945	0.53255	0.15566	0.58197
			128.041	9.05677	138.462	12		87.1919	5.9143	86.1432	8.42331		2.2374	0.53	0.37526	0.66636		119.164	13.3366	122.667	19.1093		88.0901	2.87759	87.7388	4.04767		2.36915	0.52529	0.55259	0.66642		196.063	30.9795	731.468	79.0083		80.3935	3.57476	26.8375	11.234		0.41109	0.47786	0.12345	0.44248
			128.901	9.07282	95.3125	4.04288		87.0924	5.93569	90.3937	7.62939		0.99348	0.52373	0.34853	0.63722		101.309	12.8367	158.982	20.3259		89.8692	2.72772	84.0875	4.42405		2.58367	0.5263	1.60439	0.64511		231.624	31.7709	388.776	56.048		76.8376	2.19602	61.1225	7.02949		0.49878	0.4794	0.13689	0.6147
			45.7921	7.52145	168.21	16		95.4193	4.59069	83.1008	9.07739		2.92513	0.52269	1.48604	0.62041		119.938	13.3583	160.224	20.3675		88.006	2.88592	83.9768	4.43315		1.33066	0.54121	1.52868	0.65073		159.657	25.5808	244.368	46.3727		84.0342	2.71401	75.5608	5.34993		0.62867	0.48719	0.24641	0.60396
			55.9074	7.71027	62.2438	3.7967		94.4093	4.73662	93.7754	6.96799		3.4744	0.5187	0.68778	0.66984		51.5437	11.4432	70.4348	17.3596		94.8454	2.33628	92.9545	3.55702		2.05181	0.53213	1.3112	0.648		164.663	29.2211	165.999	41.122		83.5333	3.2838	83.3996	4.49365		0.64265	0.46928	0.39242	0.58157

## Sheet: Figure 8
ROW 1: PARAMETER		Figure A	Absorbance x 10\+(-3)	Absorbance	Absorbance	Absorbance	Absorbance	Figure B	Absorbance x 10\+(-3)	Absorbance	Absorbance	Absorbance	Absorbance	Figure C	Distribution	Distribution	Distribution	Distribution	Distribution	Figure D	Distribution	Distribution	Distribution	Distribution
ROW 2: UNITS			-	-	-	-	-		-	-	-	-	-		-	-	-	-	-		-	-	-	-
ROW 3: DESCRIPTION			pH 4	pH 6	pH 8	pH 10	pH 12		pH 4	pH 6	pH 8	pH 10	pH 12		1	0	-1	-2	-3		1	0	-1	-2
ROW 4 ONWARDS: DATA			2.22209	3.55411	1.01403	2.13418	0.66791		2.50681	2.43914	1.85277	1.66992	0.37076		0	0	0	0	0		0	0	0	0
			2.20111	3.5805	1.03652	2.13226	0.65996		2.50225	2.42922	1.85215	1.65563	0.37115		0	0	0	0	0		0	0	0	0
			2.17917	3.63106	1.05899	2.11921	0.65851		2.49979	2.41888	1.85088	1.6341	0.37726		0	0	0	0	0		0	0	0	0
			2.15965	3.69082	1.07894	2.09816	0.66171		2.50059	2.40775	1.84883	1.60869	0.38684		0	0	0	0	0		0	0	0	0
			2.14488	3.74066	1.09443	2.07486	0.66621		2.50535	2.39556	1.84604	1.58434	0.39565		0	0	0	0	0		0	0	0	0
			2.13587	3.7652	1.10391	2.05563	0.66832		2.5137	2.38165	1.84277	1.566	0.39933		0	0	0	0	0		0	0	0	0
			2.1329	3.75746	1.10634	2.046	0.66518		2.52365	2.36613	1.83891	1.55787	0.39421		0	0	0	0	0		0	0	0	0
			2.13462	3.72086	1.10219	2.04829	0.65624		2.5317	2.34873	1.83517	1.56169	0.37953		0	0	0	0	0		0	0	0	0
			2.13938	3.66818	1.09368	2.06187	0.64247		2.53402	2.32981	1.83187	1.57712	0.35603		0	0	0	0	0		0	0	0	0
			2.14497	3.61633	1.0833	2.08299	0.62756		2.52701	2.30944	1.82983	1.60127	0.32802		0	0	0	0	0		0	0	0	0
			2.14933	3.58065	1.07358	2.10626	0.61427		2.50873	2.28708	1.8289	1.62924	0.30004		0	0	0	0	0		0	0	0	0
			2.15091	3.57003	1.06651	2.12591	0.60538		2.47991	2.26293	1.82992	1.65529	0.27734		0	0	0	0	0		0	0	0	0
			2.14878	3.58352	1.06225	2.13866	0.60163		2.44447	2.23728	1.83163	1.6748	0.26324		0	0	0	0	0		0	0	0	0
			2.14411	3.61131	1.06026	2.14391	0.60222		2.40887	2.21087	1.83315	1.68459	0.25943		0	0	0	0	0		0	0	0	0
			2.13863	3.63763	1.05889	2.14374	0.6055		2.38	2.18561	1.83289	1.68419	0.26543		0	0	0	0	0		0	0	0	0
			2.13513	3.64755	1.05685	2.14208	0.60964		2.36394	2.16354	1.82944	1.67595	0.27896		0	0	0	0	0		0	0	0	0
			2.13652	3.63093	1.0538	2.14264	0.61381		2.36459	2.14664	1.82165	1.66362	0.29747		0	0	0	0	0		0	0	0	0
			2.14415	3.58663	1.05021	2.14816	0.61854		2.38199	2.13581	1.8094	1.65226	0.31832		0	0	0	0	0		0	0	0	0
			2.15749	3.52392	1.04705	2.1592	0.62493		2.41243	2.13168	1.79364	1.64531	0.33921		0	0	0	0	0		0	0	0	0
			2.17379	3.45873	1.04541	2.17319	0.63481		2.44929	2.1337	1.77641	1.6445	0.35815		0	0	0	0	0		0	0	0	0
			2.18785	3.4092	1.04568	2.18773	0.64886		2.48513	2.14083	1.75974	1.64929	0.37334		0	0	0	0	0		0	0	0	0
			2.19477	3.38905	1.04799	2.19997	0.66702		2.51344	2.15079	1.74612	1.6579	0.38385		0	0	0	0	0		0	0	0	0
			2.19007	3.40322	1.05221	2.20769	0.68827		2.52923	2.16176	1.73728	1.66731	0.38897		0	0	0	0	0		0	0	0	0
			2.17206	3.4456	1.05755	2.21068	0.71066		2.53073	2.17132	1.73406	1.67572	0.38907		0	0	0	0	0		0	0	0	0
			2.14155	3.50066	1.06435	2.2099	0.73162		2.5189	2.1767	1.73639	1.68209	0.38486		0	0	0	0	0		0	0	0	0
			2.10166	3.54904	1.07216	2.20639	0.74914		2.49643	2.17606	1.74353	1.68651	0.37861		0	0	0	0	0		0	0	0	0
			2.057	3.57333	1.0807	2.20044	0.76104		2.46732	2.16768	1.75368	1.6895	0.37228		0	0	0	0	0		0	0	0	0
			2.01167	3.56519	1.08887	2.19078	0.76633		2.43512	2.15166	1.76528	1.69067	0.36782		0	0	0	0	0		0	0	0	0
			1.96846	3.52791	1.09507	2.17553	0.76471		2.40304	2.1296	1.77587	1.68892	0.3665		0	0	0	0	0		0	0	0	0
			1.92904	3.47477	1.0979	2.15246	0.75665		2.37316	2.10307	1.78351	1.6828	0.36845		0	0	0	0	0		0	0	0	0
			1.89346	3.42502	1.09651	2.12005	0.74393		2.34691	2.07585	1.78649	1.67054	0.37327		0	0	0	0	0		0	0	0	0
			1.86169	3.39678	1.09188	2.07831	0.72952		2.32457	2.05055	1.78378	1.65106	0.38044		0	0	0	0	0		0	0	0	0
			1.83353	3.39988	1.08609	2.03018	0.7167		2.30608	2.02881	1.7751	1.62573	0.39012		0	0	0	0	0		0	0	0	0
			1.80909	3.43202	1.08205	1.97927	0.70918		2.29074	2.01085	1.76114	1.59667	0.40318		0	0	0	0	0		0	0	0	0
			1.78802	3.47966	1.08246	1.92994	0.70991		2.27695	1.99571	1.7428	1.56681	0.4206		0	0	0	0	0		0	0	0	0
			1.77004	3.52298	1.08822	1.88524	0.71986		2.26323	1.98237	1.72201	1.53856	0.4436		0	0	0	0	0		0	0	0	0
			1.7538	3.54247	1.09808	1.848	0.73864		2.24838	1.9692	1.69943	1.51352	0.47243		0	0	0	0	0		0	0	0	0
			1.7376	3.52671	1.10969	1.81854	0.76372		2.23202	1.95593	1.67645	1.49164	0.50603		0	0	0	0	0		0	0	0	0
			1.72002	3.47565	1.12024	1.79665	0.79178		2.21454	1.94314	1.65332	1.47207	0.5418		0	0	0	0	0		0	0	0	0
			1.7	3.40221	1.128	1.7816	0.81872		2.19755	1.93271	1.63069	1.454	0.57636		0	0	0	0	0		0	0	0	0
			1.6779	3.32641	1.13291	1.77298	0.84127		2.18323	1.92588	1.60847	1.43754	0.60564		0	0	0	0	0		0	0	0	0
			1.65404	3.26948	1.13634	1.76973	0.8569		2.17334	1.92359	1.58768	1.42292	0.62647		0	0	0	0	0		0	0	0	0
			1.62947	3.24635	1.14013	1.77149	0.86475		2.16892	1.92696	1.56896	1.41145	0.63685		0	0	0	0	0		0	0	0	0
			1.604	3.26067	1.14481	1.77652	0.86491		2.16987	1.93539	1.55342	1.40303	0.63617		0	0	0	0	0		0	0	0	0
			1.57729	3.30399	1.14942	1.78316	0.8574		2.17515	1.94836	1.54111	1.3974	0.62481		0	0	0	0	0		0	0	0	0
			1.54812	3.35836	1.15133	1.78921	0.84312		2.18287	1.96429	1.5318	1.39184	0.60442		0	0	0	0	0		0	0	0	0
			1.51569	3.40295	1.14722	1.79318	0.82322		2.19138	1.98198	1.5242	1.38359	0.57762		0	0	0	0	0		0	0	0	0
			1.48015	3.42054	1.13557	1.79414	0.79854		2.19939	1.9988	1.51701	1.36959	0.54753		0.00497	0.01151	0.02959	0.09269	0.15627		0.00584	0.02724	0.05503	0.149
			1.44314	3.40303	1.11772	1.79314	0.77048		2.20707	2.01278	1.50898	1.34946	0.5176		0.10936	0.17267	0.33437	0.85555	1.54068		0.09931	0.2134	0.74972	1.40656
			1.40721	3.35404	1.09724	1.79199	0.74181		2.21502	2.02077	1.4994	1.32387	0.49163		1.24273	1.23552	1.71031	4.51542	6.51047		1.29688	1.16234	3.924	6.38317
			1.37468	3.28725	1.07936	1.79252	0.71494		2.22348	2.02072	1.489	1.29553	0.47322		5.28906	4.53918	6.15772	12.5006	15.9086		4.87791	4.68569	10.8675	15.3709
			1.34683	3.22228	1.06864	1.79581	0.69339		2.23195	2.01164	1.47923	1.26807	0.46511		13.496	10.475	13.1025	21.0229	24.3735		11.5492	9.93439	20.0739	23.7059
			1.32294	3.17761	1.06825	1.80062	0.67935		2.23932	1.99453	1.47188	1.24473	0.46861		20.3162	16.5605	18.9673	26.3606	28.2407		17.7883	16.0594	24.4553	27.1985
			1.30075	3.16499	1.07755	1.80445	0.67505		2.24343	1.97147	1.46834	1.22705	0.4835		23.4279	22.151	23.3407	26.7004	26.4623		22.5669	20.1775	25.0503	25.0499
			1.27751	3.18552	1.09377	1.80392	0.68066		2.24135	1.94691	1.46874	1.21609	0.50729		24.0394	24.5223	23.5301	23.2782	21.9129		25.7974	23.097	21.8279	21.4024
			1.25111	3.22938	1.11275	1.79611	0.69458		2.23174	1.92381	1.47255	1.21152	0.5364		23.423	23.7702	21.7961	18.7152	17.4449		26.9249	23.2832	18.0174	16.3423
			1.22079	3.27971	1.1306	1.78062	0.71404		2.2135	1.90478	1.47783	1.21279	0.56593		20.0974	21.4028	18.9555	14.4161	12.9439		22.9232	21.9165	14.6127	12.5667
			1.18761	3.31823	1.14455	1.75868	0.73566		2.18802	1.8901	1.4825	1.21898	0.59144		16.3991	0.2875 17.9265	15.7449	11.2244	9.54781		17.9227	18.8381	12.1125	9.50621
			1.15348	3.33147	1.15304	1.73492	0.75561		2.15728	1.87848	1.48451	1.2293	0.60874		12.6709	13.7403	12.0846	8.4486	7.23239		13.0623	14.4248	9.40246	7.42915
			1.12045	3.31648	1.15588	1.71315	0.77101		2.12408	1.8676	1.48324	1.24135	0.61592		9.54417	10.3868	9.94822	6.52122	5.6653		9.47541	11.5235	7.52472	5.91829
			1.09018	3.28099	1.15276	1.69746	0.78		2.09178	1.85574	1.47822	1.25226	0.61207		7.16807	7.84284	7.50111	4.95271	4.34251		6.39093	8.29985	6.63743	4.76801
			1.06313	3.24044	1.14348	1.68948	0.78256		2.06196	1.84147	1.46983	1.25777	0.59889		5.2642	6.14304	5.89732	4.03061	3.26624		4.80781	6.3611	5.07953	3.82335
			1.03988	3.21163	1.12901	1.68808	0.77967		2.03618	1.82605	1.45908	1.25411	0.57914		3.8972	4.44325	4.63382	3.16555	2.90748		3.3532	4.57218	3.85178	3.39124
			1.02007	3.20627	1.11128	1.68995	0.77315		2.01381	1.81021	1.44697	1.23857	0.55663		3.17145	3.41877	3.55082	2.58092	2.32422		2.55871	3.55513	3.30152	2.92636
			1.00428	3.22501	1.09366	1.69144	0.76611		1.99481	1.79558	1.43423	1.21106	0.53568		2.62465	2.7895	3.00044	2.28623	1.98087		2.02126	2.91948	2.82693	2.6671
			0.9928	3.25689	1.07975	1.68916	0.76084		1.97837	1.78231	1.42165	1.1743	0.5197		2.05299	2.17942	2.36426	2.05333	1.77178		1.71749	2.35193	2.38329	2.3691
			0.98492	3.28254	1.07229	1.6816	0.75971		1.96351	1.76968	1.40962	1.13288	0.51082		1.72988	2.02594	2.1009	1.78716	1.50106		1.52471	2.06588	2.21133	2.03534
			0.97887	3.28227	1.07094	1.6683	0.76436		1.94981	1.7557	1.39903	1.09136	0.51036		1.6404	1.62689	1.9352	1.50435	1.45484		1.32025	1.72081	1.82959	1.8774
			0.97199	3.24216	1.07332	1.65098	0.77464		1.93701	1.73848	1.39019	1.05376	0.51724		1.29741	1.37748	1.71623	1.57565	1.25015		1.08073	1.50287	1.68859	1.86548
			0.96294	3.16145	1.0752	1.63159	0.7899		1.92519	1.71682	1.38292	1.02292	0.53035		1.0936	1.25854	1.59787	1.41166	1.26116		0.93469	1.30763	1.51664	1.8476
			0.95311	3.05139	1.07371	1.61239	0.80735		1.91462	1.69074	1.37632	1.00072	0.54814
			0.94898	2.93169	1.07125	1.59562	0.82281		1.90621	1.6612	1.36941	0.98947	0.56942
			0.96087	2.82298	1.07598	1.58371	0.83134		1.90087	1.62938	1.36055	0.99366	0.59383
			1.00099	2.73918	1.10093	1.57891	0.82757		1.89984	1.59629	1.34916	1.01807	0.62131
			1.07783	2.68216	1.15979	1.58325	0.80754		1.90355	1.56283	1.33572	1.0668	0.6515
			1.19169	2.64318	1.26033	1.59744	0.76997		1.91203	1.53026	1.32306	1.14007	0.68352
			1.33003	2.60778	1.39871	1.62075	0.71755		1.92329	1.50164	1.31448	1.23146	0.71536
			1.46989	2.56348	1.55814	1.64941	0.65686		1.93457	1.48179	1.3152	1.32682	0.74394
			1.58155	2.50689	1.71125	1.67738	0.59807		1.94191	1.47759	1.3288	1.40676	0.76539
			1.63731	2.44693	1.82666	1.69669	0.55316		1.94125	1.49509	1.357	1.45157	0.77725
			1.61995	2.40194	1.8795	1.70078	0.53302		1.92962	1.53844	1.39819	1.44749	0.77773
			1.52927	2.39302	1.8578	1.68468	0.54439		1.90613	1.60618	1.44695	1.39151	0.76692
			1.38253	2.43514	1.76774	1.64793	0.58803		1.87203	1.69072	1.4955	1.29359	0.74659
			1.20918	2.53064	1.63057	1.59398	0.65813		1.83048	1.77941	1.53508	1.17379	0.71952
			1.04326	2.66539	1.47698	1.5301	0.74287		1.7862	1.85677	1.55709	1.05695	0.68835
			0.91211	2.81241	1.33726	1.46507	0.82761		1.74426	1.90868	1.55724	0.96442	0.65585
			0.82993	2.93947	1.23292	1.40705	0.89787		1.70855	1.92724	1.53431	0.90826	0.62402
			0.79522	3.01748	1.173	1.3618	0.94364		1.68144	1.91059	1.49181	0.88858	0.5953
			0.79336	3.02971	1.15386	1.33201	0.96057		1.66361	1.86498	1.43699	0.89514	0.57173
			0.80345	2.9758	1.1626	1.31653	0.95194		1.65445	1.80108	1.37785	0.91229	0.55639
			0.80656	2.87076	1.18349	1.3125	0.92633		1.65184	1.73135	1.32178	0.92515	0.55171
			0.78984	2.74117	1.20269	1.3153	0.89544		1.65305	1.6664	1.27404	0.92437	0.55998
			0.75108	2.61672	1.21181	1.32064	0.87118		1.65578	1.61282	1.23661	0.90867	0.582
			0.69598	2.52275	1.20638	1.32557	0.86188		1.6582	1.57241	1.20853	0.88309	0.61634
			0.63538	2.47423	1.18714	1.32757	0.87069		1.65904	1.54428	1.18738	0.85578	0.65986
			0.58042	2.47311	1.15586	1.32565	0.89562		1.65782	1.52558	1.17064	0.83398	0.70806
			0.53959	2.50756	1.11625	1.32	0.9298		1.65483	1.51264	1.15666	0.82134	0.75646
			0.51729	2.55774	1.07219	1.31172	0.96504		1.65142	1.5026	1.14586	0.81802	0.80172
			0.51387	2.60094	1.02891	1.30203	0.99338		1.64832	1.49322	1.13954	0.821	0.84152
			0.52729	2.61914	0.9926	1.29189	1.0099		1.64692	1.48283	1.13993	0.82621	0.87561
			0.55383	2.6035	0.96921	1.28315	1.01367		1.64824	1.47039	1.14756	0.83154	0.90466
			0.58929	2.55871	0.96306	1.27657	1.00766		1.65347	1.45583	1.1618	0.83572	0.92916
			0.62868	2.50032	0.97485	1.27218	0.99751		1.66238	1.44021	1.17939	0.83877	0.94997
			0.66684	2.45106	1.00046	1.26982	0.98921		1.67541	1.42676	1.19647	0.84097	0.96645
			0.69812	2.43329	1.03263	1.26901	0.98733		1.6919	1.41943	1.20847	0.84159	0.97761
			0.71871	2.4608	1.06223	1.26855	0.99372		1.71254	1.42203	1.21307	0.83925	0.98238
			0.72599	2.53432	1.08161	1.26872	1.00674		1.73674	1.43718	1.20974	0.83374	0.9797
			0.72087	2.64077	1.08613	1.26926	1.02257		1.76464	1.46449	1.20097	0.82512	0.96958
			0.70738	2.7563	1.0763	1.27138	1.03629		1.79602	1.50022	1.19089	0.81629	0.9529
			0.69166	2.85517	1.05637	1.27666	1.04346		1.83054	1.53769	1.18412	0.81113	0.93074
			0.68036	2.91698	1.03237	1.2861	1.04143		1.86751	1.57003	1.18414	0.81351	0.90432
			0.67923	2.935	1.01042	1.30019	1.02984		1.90543	1.59161	1.1929	0.82594	0.87456
			0.69099	2.91623	0.9948	1.319	1.01048		1.94265	1.59985	1.20974	0.8478	0.84207
			0.71607	2.88002	0.98661	1.34116	0.98608		1.97802	1.59614	1.23203	0.87567	0.80707
			0.75188	2.84922	0.98552	1.36458	0.95961		2.0099	1.58432	1.25657	0.90404	0.77012
			0.79411	2.84197	0.98924	1.38633	0.93406		2.03685	1.57021	1.27993	0.92719	0.73286
			0.83787	2.86489	0.99589	1.40457	0.91151		2.0584	1.55881	1.30022	0.94133	0.69814
			0.87913	2.91036	1.00429	1.41718	0.89376		2.07458	1.55298	1.31674	0.9452	0.66971
			0.91397	2.95963	1.01342	1.42347	0.88134		2.08511	1.55353	1.32971	0.94056	0.65138
			0.94088	2.99038	1.02271	1.42362	0.87522		2.09144	1.55872	1.34046	0.93102	0.64659
			0.95865	2.9851	1.03231	1.41923	0.87468		2.09455	1.5664	1.3503	0.92064	0.65621
			0.96806	2.93821	1.0415	1.4126	0.8795		2.09607	1.57429	1.35949	0.91336	0.67876
			0.97047	2.85801	1.04962	1.40657	0.88722		2.09703	1.5814	1.36767	0.91109	0.70967
			0.96875	2.76526	1.05651	1.40305	0.89579		2.09862	1.58796	1.37423	0.914	0.74249
			0.96574	2.68558	1.06241	1.40391	0.90255		2.10111	1.59553	1.37807	0.92144	0.77043
			0.96423	2.64089	1.0674	1.40965	0.90619		2.1041	1.60532	1.37894	0.93197	0.78835
			0.96593	2.64261	1.07269	1.42033	0.90656		2.10674	1.61869	1.37755	0.94405	0.79374
			0.97192	2.68774	1.07906	1.43446	0.90472		2.10835	1.63623	1.37618	0.95626	0.78734
			0.98128	2.7602	1.08768	1.45108	0.90356		2.10823	1.65726	1.37673	0.96799	0.77353
			0.9925	2.83733	1.09978	1.46837	0.90565		2.107	1.6809	1.38232	0.97891	0.75792
			1.00427	2.89713	1.11677	1.48465	0.91299		2.10583	1.70642	1.39465	0.98904	0.74534
			1.01495	2.92564	1.13873	1.49858	0.92611		2.10558	1.7321	1.41398	0.99899	0.73917
			1.02409	2.92228	1.16544	1.50919	0.94388		2.10814	1.75757	1.43873	1.00933	0.74022
			1.03194	2.89876	1.19472	1.51579	0.96362		2.11342	1.78211	1.46583	1.02016	0.74646
			1.03945	2.87429	1.22316	1.51821	0.98267		2.12065	1.80563	1.49115	1.03118	0.75545
			1.04729	2.86878	1.24628	1.5168	0.99806		2.1279	1.82775	1.51105	1.0406	0.76468
			1.05653	2.89487	1.25959	1.51279	1.00781		2.13285	1.84764	1.52236	1.04665	0.77258
			1.06686	2.95234	1.26019	1.50743	1.01126		2.13337	1.86414	1.52449	1.04721	0.77979
			1.07763	3.02918	1.24702	1.50169	1.00858		2.12866	1.87585	1.51832	1.04091	0.7874
			1.08732	3.1042	1.22195	1.49558	1.00032		2.11932	1.88142	1.50676	1.02763	0.79641
			1.09424	3.15602	1.18932	1.48911	0.98789		2.10776	1.88042	1.49326	1.00919	0.80692
			1.09637	3.17091	1.15425	1.4812	0.97273		2.09712	1.87282	1.48141	0.98882	0.81802
			1.09179	3.14797	1.1218	1.47066	0.95693		2.08995	1.8605	1.47362	0.96961	0.82824
			1.07938	3.10053	1.09561	1.45745	0.94258		2.08758	1.84648	1.47153	0.95468	0.83609
			1.05953	3.05091	1.07831	1.44244	0.93218		2.09057	1.83372	1.47471	0.94558	0.84097
			1.03362	3.02254	1.0702	1.4281	0.92769		2.09756	1.82491	1.48246	0.94196	0.84329
			1.0046	3.03168	1.07106	1.41737	0.93058		2.10637	1.82138	1.49251	0.94272	0.84499
			0.97582	3.08074	1.07982	1.41203	0.94122		2.1148	1.82341	1.50334	0.94571	0.84775
			0.95108	3.1563	1.0951	1.41317	0.95834		2.12167	1.82933	1.51225	0.94965	0.85266
			0.93321	3.23497	1.11525	1.41962	0.97991		2.1262	1.8367	1.51757	0.95417	0.85904
			0.92373	3.29082	1.13816	1.42852	1.00363		2.12907	1.84439	1.51754	0.96005	0.86602
			0.92229	3.30458	1.16022	1.43678	1.02648		2.13045	1.85081	1.51081	0.96857	0.87158
			0.92694	3.27116	1.17948	1.44199	1.04593		2.13063	1.85611	1.49717	0.98112	0.8741
			0.93557	3.20204	1.19318	1.44349	1.06018		2.12992	1.86014	1.477	0.99792	0.87269
			0.94571	3.12128	1.20097	1.44288	1.06743		2.1273	1.86408	1.45198	1.01786	0.86764
			0.95616	3.05761	1.20354	1.4421	1.06755		2.12254	1.86826	1.42454	1.03786	0.86048
			0.96684	3.03504	1.20343	1.44402	1.05932		2.11534	1.87267	1.39773	1.05502	0.85248
			0.97911	3.06458	1.20324	1.44936	1.04331		2.10645	1.87662	1.37471	1.06576	0.8456
			0.99459	3.14072	1.20491	1.45715	1.02006		2.09661	1.8798	1.35774	1.06797	0.84081
			1.01526	3.24322	1.20864	1.46508	0.99102		2.08716	1.88213	1.34879	1.06132	0.83887
			1.04206	3.34353	1.21279	1.47094	0.95835		2.07928	1.8837	1.34834	1.0478	0.83983
			1.07479	3.41437	1.21422	1.47276	0.92489		2.07386	1.8847	1.35555	1.0307	0.84337
			1.11205	3.43796	1.21017	1.47114	0.89351		2.07105	1.88535	1.36919	1.01474	0.84834
			1.1514	3.41156	1.19874	1.46709	0.86673		2.07103	1.88611	1.38695	1.00409	0.85298
			1.18946	3.34859	1.18026	1.46402	0.84685		2.07388	1.88687	1.40634	1.00252	0.85524
			1.22365	3.27354	1.15724	1.46381	0.83519		2.08049	1.88797	1.4246	1.01108	0.85328
			1.25089	3.21356	1.13257	1.4675	0.83192		2.09119	1.8906	1.43903	1.02966	0.84591
			1.26978	3.18979	1.11072	1.475	0.83669		2.1068	1.89636	1.44818	1.05596	0.83409
			1.28053	3.20957	1.09371	1.48488	0.84796		2.12705	1.90611	1.45068	1.08654	0.81987
			1.28416	3.26447	1.08266	1.49617	0.86347		2.15031	1.92051	1.44688	1.11791	0.80646
			1.28419	3.3338	1.07707	1.50885	0.88082		2.17417	1.93866	1.43836	1.14682	0.79716
			1.28339	3.39083	1.0752	1.52324	0.89709		2.19594	1.95791	1.42743	1.17132	0.79322
			1.28517	3.41411	1.07465	1.54043	0.90931		2.21306	1.97497	1.41699	1.19087	0.79359
			1.29187	3.39432	1.07378	1.55978	0.91519		2.2245	1.98636	1.40973	1.20545	0.79483
			1.30323	3.33875	1.07165	1.58024	0.91353		2.23017	1.99044	1.40696	1.21701	0.79275
			1.31832	3.26869	1.06806	1.59864	0.90401		2.23193	1.98763	1.4091	1.22706	0.78266
			1.33426	3.2107	1.06397	1.61198	0.887		2.23178	1.97984	1.41476	1.23753	0.76239
			1.34803	3.18792	1.06037	1.61856	0.86523		2.23218	1.97002	1.42202	1.24993	0.73353
			1.35748	3.20941	1.05877	1.61861	0.8413		2.23403	1.96079	1.42794	1.26516	0.69972
			1.36145	3.26751	1.06033	1.6148	0.8189		2.23688	1.9534	1.4312	1.28298	0.66662
			1.36072	3.33918	1.06555	1.61093	0.80122		2.24001	1.94753	1.4303	1.30222	0.63987
			1.35775	3.39502	1.07442	1.611	0.79055		2.24179	1.94151	1.42634	1.3207	0.62309
			1.35527	3.40985	1.08595	1.61688	0.78802		2.24082	1.93448	1.42088	1.3363	0.61732
			1.35651	3.37288	1.09842	1.62749	0.79282		2.23719	1.92621	1.4161	1.34703	0.62114
			1.36312	3.29192	1.11033	1.64017	0.80211		2.23118	1.91806	1.41445	1.35217	0.63169
			1.37631	3.19077	1.11955	1.65106	0.81293		2.22473	1.91184	1.41743	1.35313	0.64548
			1.39573	3.10116	1.12504	1.65727	0.82092		2.21901	1.90933	1.4257	1.35196	0.65921
			1.42023	3.05116	1.12666	1.65787	0.82339		2.21489	1.91144	1.43926	1.35184	0.67058
			1.44848	3.05506	1.12515	1.65453	0.8194		2.21327	1.91708	1.45697	1.35523	0.67814
			1.47885	3.10878	1.12197	1.65017	0.81064		2.21447	1.92455	1.47759	1.36329	0.68079
			1.51023	3.19128	1.11893	1.64763	0.79987		2.21857	1.93249	1.50006	1.37443	0.67827
			1.54132	3.27295	1.11755	1.64837	0.79102		2.22587	1.94082	1.52329	1.38569	0.67063
			1.57081	3.32595	1.1185	1.65228	0.78736		2.237	1.95072	1.54581	1.39313	0.65994
			1.59747	3.33438	1.12193	1.65746	0.79063		2.25232	1.96428	1.56639	1.39361	0.64863
			1.62043	3.29876	1.12697	1.66214	0.7995		2.27171	1.98351	1.5836	1.38596	0.63952
			1.6389	3.23563	1.13196	1.66487	0.81163		2.29344	2.008	1.59564	1.37152	0.63556
			1.65257	3.17145	1.13578	1.66606	0.8229		2.31591	2.03569	1.60101	1.35427	0.63763
			1.66244	3.13224	1.13694	1.66747	0.83042		2.33692	2.06228	1.59904	1.33863	0.64541
			1.66943	3.13528	1.13554	1.67065	0.83278		2.35437	2.08431	1.58955	1.32878	0.65637
			1.67505	3.18254	1.13192	1.6762	0.8301		2.36767	2.09935	1.57419	1.32632	0.66624
			1.68031	3.26096	1.12809	1.68411	0.82416		2.37732	2.10832	1.55557	1.33153	0.67151
			1.68556	3.34615	1.12633	1.6926	0.81733		2.38477	2.11384	1.53699	1.34198	0.66941
			1.69072	3.41168	1.12893	1.69968	0.81119		2.39194	2.12023	1.52112	1.35449	0.65915
			1.69526	3.43799	1.13717	1.70346	0.80647		2.40016	2.13064	1.51063	1.36596	0.64171
			1.69822	3.41952	1.15103	1.70415	0.80233		2.41005	2.14679	1.5055	1.37521	0.61885
			1.70036	3.3665	1.16856	1.70251	0.79794		2.42109	2.16728	1.50522	1.3811	0.59281
			1.70244	3.30283	1.18603	1.70031	0.79236		2.43178	2.19032	1.5074	1.38468	0.56492
			1.70662	3.25704	1.19902	1.69908	0.78597		2.44023	2.21341	1.5097	1.38665	0.5367
			1.71487	3.25354	1.20382	1.69983	0.77983		2.44552	2.23589	1.51019	1.38824	0.50937
			1.72882	3.30284	1.19796	1.70274	0.77561		2.44741	2.2583	1.50804	1.39052	0.48458
			1.7486	3.39756	1.18174	1.70787	0.77449		2.44581	2.2819	1.50397	1.39463	0.46402
			1.77258	3.51452	1.15773	1.71515	0.77666		2.44124	2.30732	1.49973	1.4019	0.4497
			1.79768	3.62167	1.12998	1.7249	0.78128		2.43409	2.33359	1.49742	1.41305	0.44249
			1.82037	3.69012	1.10362	1.7378	0.78594		2.4256	2.35791	1.49897	1.42925	0.44265
			1.83738	3.70379	1.08241	1.75387	0.78872		2.41575	2.37721	1.50487	1.44999	0.44781
			1.84694	3.66663	1.06828	1.77224	0.78801		2.40571	2.38951	1.51459	1.47364	0.45541
			1.84916	3.60036	1.06234	1.79094	0.78294		2.3968	2.39536	1.52663	1.49743	0.46253
			1.84635	3.53817	1.06279	1.80716	0.77458		2.39104	2.39775	1.53894	1.51787	0.46726
			1.84186	3.51182	1.06798	1.8185	0.76415		2.39035	2.40181	1.54982	1.53223	0.46894
			1.83865	3.53961	1.07524	1.82321	0.75391		2.39603	2.41202	1.55848	1.53895	0.46866
			1.8393	3.62027	1.08296	1.82225	0.74497		2.40819	2.43061	1.56507	1.53847	0.46773
			1.84506	3.7314	1.08907	1.81745	0.73848		2.42608	2.45615	1.5704	1.53314	0.46741
			1.85541	3.83942	1.09258	1.81204	0.7346		2.44728	2.48569	1.57527	1.52583	0.46727
			1.86909	3.91085	1.09192	1.80797	0.73246		2.46927	2.51448	1.58	1.51931	0.46564
			1.88501	3.92513	1.08645	1.80612	0.73101		2.49026	2.53925	1.58375	1.51502	0.46046
			1.90182	3.8823	1.07565	1.80528	0.72931		2.50944	2.55906	1.58541	1.51334	0.45006
			1.91926	3.80292	1.0599	1.80271	0.72622		2.52656	2.5755	1.58248	1.51324	0.43407
			1.93717	3.72042	1.03986	1.79538	0.72102		2.54299	2.59137	1.57348	1.5135	0.41439
			1.95542	3.66867	1.01665	1.78212	0.71352		2.55986	2.60856	1.55711	1.51282	0.39378
			1.97384	3.66962	0.99242	1.76339	0.7046		2.57801	2.62697	1.53384	1.51144	0.37672
			1.99176	3.72553	0.96792	1.74188	0.69514		2.59706	2.64502	1.5054	1.50952	0.36609
			2.00791	3.81854	0.94358	1.72162	0.687		2.61575	2.65935	1.47471	1.50729	0.36343
			2.02222	3.9175	0.92082	1.70645	0.68109		2.63241	2.66786	1.4455	1.50507	0.36866
			2.0346	3.98956	0.90034	1.69881	0.67781		2.64601	2.66924	1.4212	1.50241	0.37906
			2.04552	4.01164	0.88453	1.69945	0.67679		2.6558	2.66595	1.40475	1.49929	0.39188
			2.05708	3.97868	0.87603	1.70636	0.67643		2.6626	2.6606	1.39792	1.49514	0.40325
			2.07057	3.90512	0.87828	1.71701	0.67472		2.66803	2.65704	1.40107	1.4908	0.41067
			2.08759	3.81815	0.89304	1.72841	0.6704		2.67433	2.65707	1.41281	1.48787	0.41279
			2.10876	3.74971	0.91997	1.73844	0.66286		2.68384	2.66156	1.43071	1.48754	0.40982
			2.13401	3.72372	0.95596	1.74602	0.65314		2.69786	2.66924	1.45171	1.49091	0.40305
			2.16301	3.74892	0.99533	1.7526	0.64272		2.71714	2.67903	1.47167	1.49834	0.3953
			2.19386	3.81547	1.0309	1.75981	0.63386		2.74147	2.68966	1.48762	1.50879	0.38881
			2.22557	3.89902	1.05623	1.77033	0.62792		2.76967	2.70054	1.49691	1.52076	0.38625
			2.25625	3.96982	1.06736	1.78533	0.62515		2.80001	2.71179	1.49882	1.53277	0.38862
			2.28438	4.00226	1.06419	1.80637	0.6249		2.83055	2.72251	1.4939	1.54408	0.39599
			2.30889	3.98492	1.04978	1.83288	0.62586		2.85987	2.73078	1.48505	1.55553	0.40686
			2.3288	3.92438	1.03033	1.8634	0.62633		2.88619	2.73427	1.47541	1.56854	0.41834
			2.34421	3.84294	1.01187	1.89556	0.6254		2.90892	2.7304	1.46891	1.58432	0.42732
			2.356	3.77038	0.99967	1.92695	0.62247		2.92801	2.71791	1.46855	1.60355	0.43127
			2.36593	3.73412	0.99631	1.95545	0.61759		2.944	2.69792	1.47563	1.62505	0.42817
			2.37627	3.74845	1.00138	1.97976	0.61094		2.95761	2.67357	1.48977	1.64653	0.41756
			2.39015	3.80853	1.01285	1.99865	0.6025		2.97025	2.64924	1.50886	1.66467	0.40023
			2.40986	3.89325	1.02748	2.01264	0.59181		2.98288	2.62926	1.52891	1.67699	0.37758
			2.43731	3.97083	1.04232	2.02209	0.57903		2.99672	2.61544	1.54606	1.68273	0.35121
			2.47205	4.01192	1.05556	2.02763	0.56456		3.01168	2.60822	1.55666	1.683	0.32271
			2.51318	4.00036	1.06522	2.03036	0.54968		3.02814	2.60571	1.55837	1.68097	0.29386
			2.55775	3.93909	1.07055	2.03171	0.53646		3.04551	2.60571	1.5505	1.68097	0.26694
			2.60259	3.8502	1.07037	2.0333	0.5267		3.06368	2.60622	1.53425	1.68701	0.24388
			2.64443	3.76668	1.0638	2.03685	0.52142		3.08179	2.60706	1.51243	1.70156	0.22695
			2.68088	3.72021	1.05001	2.04375	0.52075		3.09909	2.60835	1.48852	1.72497	0.21842
			2.71058	3.72935	1.02961	2.055	0.52311		3.11473	2.61105	1.46689	1.75562	0.21899
			2.73376	3.79173	1.00426	2.06976	0.52627		3.1277	2.61524	1.4508	1.79006	0.22792
			2.75156	3.88498	0.97737	2.08621	0.529		3.13716	2.6205	1.44295	1.8249	0.24319
			2.76572	3.97489	0.95293	2.10071	0.52992		3.14247	2.62562	1.44464	1.85589	0.26131
			2.77845	4.02869	0.93533	2.1104	0.52968		3.1443	2.63048	1.45485	1.88053	0.27864
			2.79114	4.02669	0.92724	2.11315	0.52976		3.14391	2.63577	1.47168	1.89713	0.29228
			2.80468	3.97057	0.92945	2.10911	0.53174		3.14316	2.64395	1.49147	1.90538	0.30058
			2.81908	3.88334	0.94101	2.1012	0.5364		3.14446	2.65767	1.51138	1.90602	0.3034
			2.8335	3.79997	0.95864	2.09411	0.54322		3.1495	2.67904	1.52793	1.90113	0.30096
			2.84676	3.75556	0.97859	2.0929	0.55016		3.15959	2.70799	1.53953	1.89261	0.29437
			2.85831	3.77199	0.99641	2.10136	0.55476		3.17401	2.74249	1.54568	1.88333	0.28459
			2.8678	3.85072	1.00923	2.11997	0.55489		3.19115	2.77887	1.54763	1.87568	0.27173
			2.87583	3.97108	1.01563	2.14652	0.5497		3.20869	2.81286	1.5472	1.8721	0.25695
			2.88417	4.09956	1.01512	2.17633	0.54035		3.2252	2.8418	1.54664	1.87445	0.2413
			2.89453	4.2005	1.0088	2.20458	0.52864		3.23898	2.86495	1.54732	1.8838	0.22676
			2.909	4.24946	0.99871	2.22684	0.51778		3.25004	2.88351	1.55039	1.90017	0.2157
			2.92769	4.24115	0.98731	2.24172	0.50993		3.25895	2.89967	1.55514	1.92277	0.21026
			2.9505	4.19082	0.97687	2.25008	0.5064		3.26662	2.91541	1.56061	1.94961	0.21143
			2.97557	4.12821	0.96914	2.25426	0.50719		3.27303	2.93277	1.56536	1.97791	0.21877
			3.0004	4.08618	0.96573	2.25601	0.51113		3.27804	2.95228	1.56819	2.00395	0.22995
			3.02193	4.08907	0.9674	2.25718	0.51658		3.28062	2.97462	1.56917	2.02481	0.24192
			3.03774	4.14378	0.974	2.25746	0.52247		3.27948	2.99991	1.56887	2.03781	0.25157
			3.04637	4.23761	0.98487	2.2559	0.52738		3.27438	3.02927	1.56864	2.04168	0.25694
			3.0474	4.34324	0.99882	2.25211	0.53114		3.26522	3.06363	1.57022	2.03728	0.25732
			3.04188	4.42908	1.0144	2.24706	0.53354		3.25365	3.10264	1.57461	2.02717	0.25356
			3.03163	4.47055	1.03007	2.24343	0.53451		3.24207	3.14441	1.58205	2.01509	0.24721
			3.01917	4.45956	1.04413	2.24428	0.53381		3.23245	3.18601	1.59145	2.0045	0.24014
			3.00734	4.40736	1.05485	2.2519	0.53099		3.22659	3.22355	1.6004	1.99869	0.23284
			2.99836	4.34046	1.06133	2.26622	0.5259		3.22485	3.25428	1.60597	1.99869	0.2259
			2.99409	4.29071	1.0621	2.28493	0.51853		3.22727	3.27724	1.60509	2.0043	0.21927
			2.99505	4.28386	1.05741	2.30286	0.50875		3.23215	3.29406	1.59584	2.01357	0.21269
			3.00123	4.32905	1.04758	2.31498	0.49694		3.23814	3.30781	1.57859	2.0244	0.20661
			3.0109	4.4156	1.03375	2.31837	0.48376		3.24403	3.32181	1.555	2.03489	0.20184
			3.02249	4.51651	1.0178	2.31255	0.47045		3.24917	3.33763	1.52886	2.04439	0.19903
			3.03402	4.59807	1.00206	2.30086	0.45842		3.25284	3.3544	1.50473	2.05321	0.1984
			3.04397	4.63318	0.98882	2.28813	0.44903		3.25506	3.369	1.48679	2.062	0.19937
			3.05174	4.61085	0.97951	2.27955	0.44346		3.25547	3.37826	1.4775	2.07111	0.20072
			3.05723	4.54131	0.97474	2.27702	0.44265		3.25414	3.37937	1.4771	2.07991	0.20101
			3.06093	4.4516	0.97436	2.28034	0.44677		3.25054	3.37237	1.48352	2.0869	0.19936
			3.06313	4.37639	0.97674	2.28561	0.45518		3.24486	3.35967	1.4934	2.0898	0.1957
			3.06386	4.34425	0.98013	2.28815	0.46669		3.23746	3.34509	1.50261	2.08674	0.19146
			3.06288	4.36765	0.98288	2.28451	0.47996		3.22934	3.33177	1.50804	2.07702	0.1885
			3.05925	4.43801	0.98332	2.27335	0.4941		3.22098	3.32199	1.50832	2.06138	0.18922
			3.05263	4.52964	0.98105	2.25675	0.50844		3.21298	3.31551	1.50376	2.04232	0.19481
			3.04252	4.60924	0.97625	2.23893	0.52301		3.20537	3.31137	1.49584	2.02304	0.20599
			3.02939	4.64884	0.96978	2.2243	0.53777		3.19731	3.30759	1.48665	2.00677	0.22161
			3.01427	4.63564	0.96264	2.21633	0.55246		3.18817	3.30388	1.47717	1.99548	0.23979
			2.99796	4.57668	0.95654	2.21558	0.56647		3.17688	3.30054	1.46839	1.9898	0.25811
			2.98082	4.49531	0.95266	2.22083	0.57802		3.16334	3.29856	1.45992	1.98885	0.27471
			2.96282	4.4219	0.95161	2.22938	0.5857		3.14828	3.29807	1.45063	1.99096	0.28822
			2.9433	4.38211	0.95412	2.23841	0.58827		3.13275	3.29839	1.44076	1.99408	0.29812
			2.92199	4.38741	0.96008	2.24568	0.58578		3.11886	3.29697	1.43068	1.99642	0.30476
			2.89839	4.43061	0.9687	2.25046	0.57977		3.10794	3.29078	1.42149	1.99691	0.30913
			2.87305	4.48933	0.97904	2.25284	0.5724		3.1012	3.2775	1.41487	1.99513	0.3122
			2.84721	4.53468	0.98928	2.25306	0.56658		3.0984	3.25707	1.41128	1.99161	0.31475
			2.82265	4.54167	0.99826	2.25071	0.5643		3.09912	3.23118	1.41146	1.98631	0.31735
			2.80048	4.4993	1.00456	2.24499	0.56605		3.10218	3.20305	1.41385	1.97999	0.32017
			2.78162	4.41315	1.0073	2.23516	0.57102		3.10638	3.17556	1.41685	1.97331	0.32242
			2.7656	4.30442	1.00668	2.22116	0.57678		3.11056	3.1506	1.41885	1.96658	0.32333
			2.75196	4.20095	1.00315	2.20412	0.58114		3.11457	3.12799	1.41905	1.95991	0.32234
			2.73974	4.12839	0.99733	2.18662	0.58206		3.11784	3.10664	1.41677	1.95378	0.31871
			2.72911	4.10069	0.99051	2.17111	0.57929		3.12099	3.08515	1.41331	1.94776	0.31281
			2.72047	4.116	0.98336	2.16014	0.57365		3.1238	3.0633	1.40964	1.94169	0.30555
			2.71524	4.15851	0.97625	2.15377	0.56674		3.12659	3.0424	1.40699	1.93487	0.29792
			2.71438	4.20397	0.96886	2.15082	0.56049		3.1297	3.02495	1.40531	1.92719	0.29154
			2.71916	4.22891	0.96125	2.14882	0.55606		3.13355	3.01263	1.40441	1.91872	0.28729
			2.72909	4.21923	0.95291	2.14409	0.55391		3.13843	3.00615	1.40268	1.90933	0.28554
			2.7431	4.1747	0.94329	2.13484	0.55381		3.14488	3.00394	1.39896	1.89961	0.28567
			2.75945	4.10878	0.93282	2.12089	0.55466		3.15312	3.00282	1.39215	1.8904	0.28684
			2.77633	4.04358	0.92152	2.104	0.5563		3.16326	2.99958	1.38198	1.88203	0.28801
			2.79182	4.00172	0.91023	2.08746	0.55868		3.17451	2.99218	1.36884	1.87503	0.28842
			2.80513	3.99739	0.89922	2.07425	0.56244		3.18628	2.98103	1.35393	1.86926	0.28787
			2.81566	4.032	0.88911	2.0669	0.56805		3.198	2.96862	1.33834	1.86501	0.28714
			2.82364	4.09321	0.88063	2.06589	0.57578		3.20922	2.95809	1.32365	1.86236	0.28694
			2.82846	4.1597	0.87393	2.07014	0.58487		3.21938	2.95318	1.31106	1.8617	0.28825
			2.83098	4.20947	0.8695	2.07727	0.59383		3.22853	2.95527	1.30201	1.86325	0.29147
			2.83124	4.22727	0.86813	2.08526	0.6012		3.23659	2.96445	1.29705	1.86747	0.29704
			2.83038	4.21019	0.87016	2.09257	0.60483		3.24393	2.97869	1.29683	1.87468	0.30429
			2.82954	4.16864	0.87634	2.09852	0.60355		3.24987	2.99651	1.30135	1.88486	0.3118
			2.83003	4.12197	0.88696	2.10306	0.59731		3.25387	3.01633	1.30987	1.89737	0.31807
			2.83325	4.09115	0.9016	2.10688	0.58674		3.2555	3.03756	1.32138	1.91185	0.32147
			2.83999	4.09066	0.91925	2.11014	0.57375		3.25459	3.06013	1.33445	1.92775	0.32054
			2.85022	4.12364	0.93808	2.11261	0.55998		3.2511	3.08436	1.3476	1.94475	0.3141
			2.86313	4.18125	0.95553	2.11416	0.54722		3.2458	3.10977	1.35993	1.96233	0.30207
			2.87791	4.24546	0.96918	2.11546	0.53641		3.23975	3.13506	1.37113	1.98101	0.28523
			2.89402	4.29692	0.97705	2.11725	0.52797		3.23438	3.15855	1.38176	2.00022	0.26524
			2.9109	4.3214	0.97814	2.12161	0.52103		3.22994	3.17927	1.39197	2.0194	0.2445
			2.92978	4.31588	0.97323	2.13076	0.51532		3.22741	3.19669	1.4027	2.03762	0.22558
			2.95156	4.28781	0.96414	2.14618	0.50989		3.22656	3.2113	1.41412	2.05386	0.2101
			2.9773	4.25329	0.95421	2.16892	0.50465		3.22775	3.22413	1.42628	2.06727	0.19944
			3.0075	4.23048	0.94687	2.19803	0.49982		3.23111	3.237	1.43861	2.07768	0.19297
			3.04156	4.23333	0.94474	2.23103	0.49612		3.23708	3.25075	1.45054	2.08514	0.18959
			3.07855	4.26694	0.94844	2.26535	0.49448		3.24723	3.26556	1.46126	2.09086	0.18791
			3.11683	4.32611	0.95705	2.29826	0.49541		3.26284	3.28176	1.47008	2.09602	0.18674
			3.15498	4.39767	0.96732	2.32794	0.49886		3.2846	3.29925	1.47636	2.10236	0.18527
			3.19201	4.46529	0.97571	2.35353	0.50441		3.31273	3.31788	1.48016	2.11075	0.18425
			3.22751	4.51525	0.97852	2.37566	0.5105		3.34603	3.33831	1.48102	2.12239	0.18407
			3.26165	4.5404	0.97366	2.39506	0.51603		3.38259	3.36023	1.47966	2.13739	0.18555
			3.29415	4.54232	0.96135	2.41252	0.51938		3.41946	3.38378	1.47662	2.15568	0.18883
			3.32476	4.53047	0.94353	2.42789	0.52032		3.45407	3.40816	1.47347	2.17633	0.1931
			3.35253	4.51827	0.92401	2.44101	0.51824		3.48415	3.43281	1.47157	2.19837	0.19721
			3.37671	4.51854	0.90694	2.45107	0.5141		3.50887	3.45706	1.4726	2.2201	0.2001
			3.39597	4.53932	0.89578	2.45757	0.50805		3.52801	3.48127	1.4775	2.23976	0.20055
			3.41025	4.58067	0.89209	2.46033	0.50074		3.54296	3.50578	1.48653	2.25582	0.19836
			3.4197	4.63527	0.89552	2.46016	0.4925		3.55528	3.53149	1.4985	2.26723	0.19439
			3.42553	4.69038	0.90417	2.45787	0.48343		3.56663	3.55826	1.5118	2.27361	0.18954
			3.42921	4.73259	0.91469	2.45436	0.47424		3.57789	3.58579	1.52418	2.27566	0.18495
			3.43236	4.75229	0.92364	2.44999	0.46536		3.5892	3.6122	1.53429	2.27468	0.18117
			3.43661	4.74627	0.92828	2.44554	0.45801		3.60007	3.63527	1.54077	2.27225	0.17871
			3.44255	4.72009	0.92704	2.44132	0.45401		3.60937	3.6527	1.5434	2.2703	0.17737
			3.45098	4.68502	0.91951	2.4381	0.45426		3.61586	3.66368	1.54299	2.27031	0.1765
			3.46178	4.65516	0.90723	2.43659	0.45961		3.61846	3.66867	1.54066	2.27253	0.17559
			3.47496	4.64161	0.89196	2.43802	0.46895		3.61711	3.66869	1.53737	2.27695	0.17381
			3.48991	4.64979	0.87649	2.44334	0.48115		3.61189	3.66589	1.53364	2.28303	0.17078
			3.50638	4.67675	0.86343	2.45226	0.4931		3.60383	3.66231	1.52974	2.28971	0.16526
			3.52379	4.71306	0.85477	2.46364	0.50286		3.59437	3.65944	1.52582	2.29641	0.15693
			3.54108	4.74635	0.85175	2.47558	0.50791		3.58478	3.65784	1.52153	2.30247	0.14534
			3.55764	4.76604	0.85455	2.48554	0.50759		3.57684	3.65772	1.51717	2.30749	0.13084
			3.57231	4.76709	0.86161	2.4916	0.50236		3.57102	3.65943	1.51311	2.31132	0.11432
			3.58474	4.75213	0.87094	2.49313	0.49383		3.5683	3.66283	1.50958	2.31351	0.09787
			3.59401	4.7288	0.87962	2.49064	0.48417		3.56865	3.66782	1.50628	2.31384	0.08392
			3.60027	4.70777	0.88506	2.48624	0.47546		3.57223	3.67316	1.50297	2.31259	0.07453
			3.6037	4.69782	0.88566	2.48251	0.46938		3.57809	3.67748	1.49869	2.31008	0.07074
			3.60526	4.70299	0.88067	2.48121	0.46659		3.58551	3.67904	1.49266	2.30687	0.07264
			3.60613	4.72089	0.87106	2.48403	0.46726		3.59321	3.6765	1.4842	2.3043	0.07908
			3.60744	4.74441	0.85796	2.49096	0.47112		3.60038	3.66943	1.47285	2.303	0.0882
			3.61047	4.76424	0.84404	2.50095	0.47736		3.60551	3.65949	1.45891	2.30371	0.09804
			3.6162	4.77252	0.83025	2.5121	0.48496		3.6082	3.64887	1.44358	2.30565	0.10674
			3.62476	4.76559	0.8178	2.52316	0.49349		3.60795	3.64064	1.42759	2.30844	0.11386
			3.63554	4.74522	0.80671	2.53251	0.50235		3.60558	3.63609	1.41191	2.31063	0.1195
			3.64757	4.71784	0.79647	2.53962	0.51084		3.60183	3.6356	1.39766	2.3116	0.12396
			3.65896	4.69207	0.78589	2.5441	0.5188		3.59787	3.63719	1.38524	2.31068	0.12788
			3.66835	4.67576	0.77528	2.54561	0.52542		3.59439	3.63814	1.37542	2.30816	0.13139
			3.67446	4.67322	0.76435	2.54461	0.5306		3.59213	3.63572	1.36848	2.30531	0.13467
			3.67707	4.68342	0.75419	2.54108	0.53349		3.59082	3.62896	1.36415	2.30297	0.13739
			3.67605	4.70149	0.74594	2.53543	0.53413		3.58937	3.61861	1.36315	2.30199	0.13957
			3.67251	4.71857	0.741	2.5287	0.53248		3.58745	3.60694	1.36478	2.30276	0.14118
			3.66725	4.72574	0.74001	2.52184	0.52897		3.58423	3.59577	1.3688	2.30483	0.14279
			3.66142	4.71671	0.74335	2.51542	0.52393		3.57939	3.58634	1.37471	2.30754	0.14464
			3.65535	4.69008	0.75	2.51005	0.51823		3.5734	3.57855	1.38173	2.30956	0.147
			3.64943	4.64949	0.7589	2.505	0.51151		3.56693	3.57086	1.38914	2.31042	0.14919
			3.64348	4.60323	0.76822	2.49977	0.50414		3.56055	3.56162	1.39625	2.30986	0.15061
			3.6372	4.56139	0.77689	2.49313	0.49522		3.55442	3.55088	1.4023	2.30792	0.15013
			3.63053	4.53233	0.78315	2.48396	0.48397		3.5483	3.53945	1.40668	2.30448	0.14682
			3.62299	4.52054	0.78653	2.47254	0.46954		3.54142	3.52975	1.40894	2.30022	0.14003
			3.61505	4.524	0.78669	2.45988	0.45203		3.53362	3.52418	1.40905	2.29508	0.1305
			3.60668	4.53603	0.78362	2.44782	0.43229		3.52436	3.52392	1.40715	2.28891	0.11893
			3.59833	4.54752	0.77811	2.43795	0.41253		3.51439	3.52866	1.40389	2.28171	0.10744
			3.58987	4.54994	0.77084	2.43201	0.39543		3.50476	3.53612	1.40026	2.27368	0.09775
			3.58177	4.53946	0.76265	2.43062	0.38367		3.49736	3.54348	1.39699	2.2656	0.0917
			3.57415	4.51805	0.75447	2.43301	0.37962		3.49296	3.54885	1.39446	2.25809	0.09047
			3.5675	4.49269	0.7466	2.43783	0.38449		3.49192	3.55138	1.39288	2.2519	0.09447
			3.56202	4.47279	0.73948	2.44329	0.39772		3.49358	3.55173	1.39138	2.24769	0.103
			3.55838	4.46592	0.73305	2.44803	0.41746		3.49656	3.5509	1.38912	2.24548	0.11452
			3.55716	4.47523	0.72733	2.45106	0.44091		3.49923	3.55028	1.38514	2.24502	0.12711
			3.55897	4.49765	0.72185	2.45173	0.46472		3.50038	3.54962	1.37932	2.24521	0.13864
			3.56373	4.52542	0.71675	2.45048	0.48647		3.49933	3.54846	1.37216	2.24572	0.14779
			3.57122	4.54872	0.71165	2.44704	0.5042		3.4971	3.5458	1.36479	2.24584	0.15365
			3.58097	4.55979	0.70741	2.44147	0.51658		3.49436	3.54175	1.35914	2.24508	0.15639
			3.59171	4.55571	0.70418	2.43319	0.52358		3.49234	3.53788	1.35682	2.24338	0.15671
			3.60216	4.53911	0.70305	2.42218	0.52521		3.49131	3.53622	1.35833	2.24076	0.15592
			3.61109	4.51677	0.70463	2.40914	0.52244		3.4913	3.53782	1.36335	2.23714	0.15504
			3.61698	4.49684	0.70974	2.39512	0.51605		3.49057	3.54365	1.37016	2.23266	0.15464
			3.61941	4.48603	0.7186	2.38192	0.5075		3.48835	3.55156	1.37718	2.22728	0.1548
			3.61821	4.48716	0.73095	2.37188	0.49785		3.48301	3.55866	1.3821	2.22102	0.15532
			3.61379	4.49841	0.74581	2.36615	0.48889		3.47471	3.56161	1.38396	2.21431	0.15571
			3.6067	4.51478	0.76162	2.36546	0.48173		3.46366	3.5588	1.38219	2.2078	0.15586
			3.59801	4.52985	0.77636	2.36863	0.47775		3.45146	3.55071	1.37758	2.20148	0.15625
			3.58798	4.53782	0.78821	2.37367	0.47712		3.43938	3.5401	1.37107	2.196	0.15746
			3.57721	4.53536	0.79553	2.37808	0.47994		3.42863	3.53067	1.36359	2.19157	0.16043
			3.56593	4.52175	0.79742	2.37949	0.48558		3.41917	3.52494	1.3557	2.188	0.16513
			3.55423	4.49927	0.79357	2.37672	0.49268		3.41037	3.52393	1.34744	2.18554	0.17134
			3.54261	4.47155	0.78462	2.36945	0.50018		3.40128	3.5258	1.33832	2.18388	0.17808
			3.53182	4.4436	0.77121	2.35906	0.50676		3.39134	3.52759	1.32737	2.18348	0.18364
			3.52302	4.41966	0.7545	2.34694	0.51148		3.38037	3.52648	1.31424	2.18449	0.18657
			3.51684	4.40323	0.73481	2.33396	0.51385		3.36887	3.52166	1.29906	2.18626	0.18603
			3.51355	4.39537	0.71318	2.32094	0.51326		3.3585	3.51343	1.28214	2.18836	0.18171
			3.51315	4.39429	0.68986	2.3075	0.50959		3.35106	3.50349	1.26493	2.18901	0.1744
			3.51419	4.39574	0.66553	2.29281	0.50342		3.34687	3.49312	1.24859	2.1864	0.16522
			3.51497	4.39405	0.64102	2.27592	0.4955		3.3461	3.4821	1.23452	2.17857	0.15556
			3.51334	4.38379	0.6184	2.25746	0.48677		3.34697	3.4687	1.22393	2.16459	0.14694
			3.50736	4.36183	0.59875	2.238	0.47836		3.3472	3.45039	1.21706	2.14434	0.14004
			3.49597	4.3292	0.58403	2.21956	0.47152		3.34393	3.42614	1.21366	2.11939	0.13596
			3.47881	4.29086	0.57469	2.20384	0.46681		3.33476	3.39654	1.21325	2.09216	0.13434
			3.45685	4.25455	0.57094	2.19239	0.4641		3.31899	3.3655	1.21455	2.06649	0.13506
			3.43148	4.2275	0.57162	2.18558	0.46345		3.29737	3.33742	1.21655	2.04505	0.1376
			3.4049	4.21374	0.57482	2.18216	0.4639		3.27208	3.31703	1.21856	2.02975	0.14089
			3.37905	4.21292	0.57892	2.1801	0.46488		3.24595	3.30572	1.22025	2.02085	0.14368
			3.3558	4.21908	0.58201	2.17757	0.46576		3.22212	3.30234	1.22164	2.01742	0.14541
			3.33564	4.22423	0.58342	2.17245	0.46664		3.20275	3.30271	1.22327	2.01704	0.14529
			3.31898	4.22076	0.58263	2.16403	0.46764		3.18826	3.30241	1.22494	2.01754	0.14357
			3.30506	4.20489	0.58044	2.15256	0.46873		3.17811	3.29831	1.22724	2.01671	0.14113
			3.29242	4.17825	0.57719	2.13884	0.47		3.16996	3.29037	1.22925	2.01336	0.13865
			3.27961	4.14698	0.57382	2.12427	0.47083		3.1616	3.28035	1.23026	2.00732	0.13713
			3.26598	4.11851	0.57078	2.10967	0.47065		3.15118	3.27166	1.2296	1.99929	0.13695
			3.25132	4.09939	0.56773	2.09523	0.46864		3.13793	3.26686	1.22666	1.98982	0.13796
			3.23602	4.09119	0.56461	2.08115	0.46441		3.12173	3.26611	1.22131	1.97996	0.13914
			3.22148	4.0911	0.56113	2.06679	0.45825		3.10412	3.26697	1.21466	1.97024	0.13952
			3.20924	4.09234	0.55708	2.05237	0.45134		3.08672	3.2664	1.20767	1.96112	0.13861
			3.20026	4.08859	0.55248	2.03771	0.44579		3.071	3.26191	1.20156	1.95237	0.13673
			3.19434	4.07536	0.54738	2.02332	0.44325		3.05759	3.25289	1.19696	1.94386	0.13521
			3.19002	4.0528	0.54192	2.00952	0.44524		3.04631	3.24122	1.19375	1.93525	0.13546
			3.18545	4.02513	0.53623	1.99621	0.45251		3.03644	3.23014	1.19108	1.92636	0.13936
			3.1781	3.99868	0.53047	1.98272	0.46421		3.02652	3.22249	1.18796	1.91632	0.14756
			3.16595	3.97936	0.52487	1.96868	0.47844		3.01534	3.21924	1.18359	1.90518	0.15931
			3.14857	3.96989	0.51909	1.95328	0.49302		3.00248	3.21862	1.17732	1.89258	0.17336
			3.12716	3.96962	0.51343	1.93671	0.50555		2.98779	3.21755	1.16977	1.87882	0.18701
			3.10332	3.97468	0.50784	1.91953	0.51413		2.9716	3.21279	1.16227	1.86395	0.19807
			3.07991	3.98003	0.50265	1.90312	0.51783		2.95475	3.20278	1.1565	1.84893	0.20476
			3.05904	3.98075	0.49778	1.88871	0.5168		2.93783	3.18793	1.15415	1.83428	0.2067
			3.04195	3.97412	0.49349	1.8772	0.51191		2.9215	3.17114	1.15625	1.82062	0.20387
			3.02852	3.95928	0.48894	1.86832	0.5047		2.906	3.15565	1.1627	1.80794	0.19747
			3.0176	3.9374	0.48382	1.8611	0.49631		2.89115	3.14378	1.1729	1.79645	0.18851
			3.0074	3.90992	0.47756	1.85362	0.48804		2.87735	3.13604	1.18491	1.78555	0.17825
			2.99626	3.87901	0.46938	1.84399	0.48087		2.86403	3.13096	1.19649	1.77487	0.16775
			2.98286	3.84621	0.45917	1.83097	0.47515		2.8508	3.12598	1.20567	1.764	0.15772
			2.96639	3.81344	0.44689	1.8146	0.47118		2.83688	3.11918	1.21064	1.75304	0.14945
			2.94732	3.7817	0.43319	1.79591	0.46971		2.82192	3.10918	1.2105	1.74206	0.14414
			2.92613	3.75202	0.41941	1.77601	0.47058		2.80489	3.09673	1.20549	1.73104	0.14297
			2.90369	3.72475	0.40662	1.75618	0.47401		2.78528	3.08266	1.19594	1.71984	0.14663
			2.88114	3.69942	0.39651	1.7378	0.47929		2.76325	3.06759	1.18355	1.70847	0.15505
			2.85957	3.67472	0.39011	1.72088	0.48629		2.73983	3.05158	1.17001	1.69655	0.16733
			2.83957	3.64964	0.38745	1.70503	0.49386		2.71595	3.03406	1.15653	1.68361	0.18138
			2.82166	3.6236	0.38824	1.68947	0.50127		2.69369	3.01416	1.14469	1.6695	0.19494
			2.80549	3.5976	0.39134	1.67367	0.50764		2.67403	2.99181	1.13483	1.65416	0.20584
			2.79062	3.57366	0.39545	1.6575	0.51294		2.65798	2.96812	1.12731	1.63786	0.21292
			2.77561	3.55443	0.39946	1.64105	0.51711		2.64515	2.9449	1.12176	1.62127	0.21599
			2.75944	3.54153	0.4023	1.62469	0.52054		2.63474	2.92377	1.11798	1.60472	0.21621
			2.74086	3.53479	0.40387	1.60892	0.52315		2.62475	2.9055	1.1155	1.58883	0.2151
			2.71968	3.53175	0.40417	1.59433	0.52491		2.61431	2.88924	1.11373	1.57398	0.21418
			2.69622	3.52807	0.4035	1.58148	0.52504		2.60197	2.87327	1.1121	1.56034	0.21425
			2.67187	3.51972	0.40187	1.5709	0.52285		2.58781	2.85561	1.11016	1.54839	0.21566
			2.64811	3.50367	0.39953	1.56325	0.5174		2.57229	2.8347	1.10708	1.53817	0.21762
			2.62701	3.48041	0.39596	1.55896	0.50884		2.5572	2.81071	1.10237	1.5302	0.21952
			2.60949	3.45301	0.3911	1.55804	0.49763		2.54336	2.78523	1.09536	1.52441	0.22056
			2.596	3.42592	0.38428	1.55966	0.485		2.53197	2.75982	1.08546	1.52076	0.22077
			2.58602	3.40373	0.37638	1.56244	0.4728		2.52312	2.73644	1.0734	1.5187	0.22072
			2.57865	3.38833	0.36758	1.56497	0.46268		2.51656	2.71475	1.05947	1.51764	0.22103
			2.57287	3.37889	0.35905	1.56519	0.45548		2.51128	2.69391	1.04479	1.51691	0.22255
			2.56791	3.37203	0.35148	1.56204	0.4517		2.50617	2.67226	1.03036	1.51551	0.22547
			2.56305	3.36311	0.34558	1.55517	0.45039		2.50024	2.64858	1.01705	1.51328	0.22935
			2.55818	3.34805	0.34162	1.54557	0.45089		2.49317	2.62275	1.00553	1.51007	0.23344
			2.55333	3.32542	0.33964	1.53469	0.45174		2.48485	2.59604	0.99639	1.50597	0.23617
			2.54848	3.29627	0.33921	1.52429	0.4526		2.47565	2.57048	0.98935	1.501	0.23687
			2.54357	3.26381	0.34017	1.5163	0.45303		2.46625	2.54793	0.98467	1.49593	0.23521
			2.53858	3.23269	0.34236	1.5119	0.45351		2.4578	2.52871	0.98216	1.49128	0.23174
			2.53377	3.20635	0.34539	1.51178	0.4545		2.45051	2.51213	0.98133	1.48765	0.22749
			2.52965	3.18667	0.34884	1.51564	0.45651		2.44523	2.49642	0.9814	1.48552	0.22371
			2.52675	3.17392	0.35191	1.52325	0.4595		2.44228	2.47982	0.98136	1.48549	0.22149
			2.5253	3.16613	0.35363	1.53409	0.46352		2.44149	2.46106	0.98	1.48769	0.22142
			2.52586	3.16114	0.35282	1.54683	0.46764		2.44249	2.44084	0.97629	1.49159	0.22315
			2.52768	3.15593	0.34851	1.55997	0.47141		2.44461	2.41972	0.96974	1.49624	0.22589
			2.52942	3.14896	0.34063	1.57186	0.47424		2.44656	2.40003	0.96075	1.49989	0.22907
			2.52968	3.13892	0.32894	1.58079	0.47565		2.44765	2.38189	0.94984	1.50133	0.23201
			2.52706	3.12593	0.31507	1.58511	0.47557		2.44708	2.36579	0.93891	1.49967	0.23449
			2.52087	3.11102	0.3	1.58381	0.47411		2.44424	2.35073	0.92926	1.49465	0.23716
			2.51123	3.09577	0.28536	1.57742	0.47133		2.4395	2.33575	0.92169	1.48735	0.24058
			2.49925	3.08243	0.27233	1.56714	0.46718		2.4333	2.32028	0.91685	1.47978	0.24524
			2.48757	3.0723	0.26152	1.55511	0.46219		2.42687	2.30436	0.91407	1.47359	0.25143
			2.47829	3.0663	0.25329	1.54344	0.45699		2.42108	2.28912	0.91279	1.47037	0.25876
			2.47319	3.06347	0.24753	1.53393	0.45236		2.41668	2.27592	0.91179	1.47037	0.26652
			2.47317	3.06157	0.24374	1.52782	0.44871		2.41389	2.26555	0.91069	1.47337	0.27348
			2.47775	3.05832	0.24179	1.52475	0.44674		2.41229	2.2588	0.90938	1.4776	0.27885
			2.48546	3.05124	0.241	1.52422	0.44642		2.41103	2.25538	0.90802	1.48192	0.28204
			2.49341	3.03972	0.24099	1.52584	0.44765		2.40873	2.25457	0.90679	1.48576	0.28319
			2.49957	3.02509	0.2409	1.52884	0.44995		2.40495	2.25601	0.9059	1.48893	0.28259
			2.50206	3.01071	0.24017	1.53321	0.45306		2.39843	2.25923	0.90517	1.49219	0.28132
			2.50032	3.0004	0.23843	1.53848	0.45679		2.38941	2.26423	0.90423	1.49614	0.28002
			2.49492	2.99701	0.23614	1.54486	0.46107		2.37761	2.27089	0.90295	1.50115	0.27918
			2.48693	3.00117	0.23372	1.55145	0.46638		2.36424	2.27842	0.90162	1.5065	0.2792
			2.47837	3.01061	0.23243	1.55708	0.47284		2.34946	2.28618	0.90047	1.51098	0.27988
			2.47033	3.02055	0.23331	1.55992	0.48045		2.33392	2.29236	0.90048	1.51237	0.28056
			2.46345	3.02619	0.23734	1.55896	0.48876		2.31813	2.29637	0.90241	1.50954	0.28102
			2.45792	3.02278	0.24416	1.55409	0.49695		2.30255	2.29707	0.90649	1.50262	0.28085
			2.45255	3.00907	0.25323	1.54585	0.5037		2.28732	2.29471	0.91233	1.49246	0.27975
			2.44669	2.987	0.26234	1.53602	0.50834		2.27288	2.29017	0.91911	1.48133	0.27794
			2.4396	2.96058	0.26996	1.5265	0.51066		2.2596	2.28438	0.92579	1.47119	0.2764
			2.4311	2.93458	0.27424	1.51896	0.51086		2.248	2.27763	0.93072	1.46341	0.27575
			2.42138	2.91336	0.2744	1.51411	0.50981		2.23799	2.2707	0.9335	1.45803	0.2767
			2.41089	2.89871	0.27044	1.5108	0.5086		2.22981	2.26331	0.93361	1.45335	0.2798
			2.39963	2.8904	0.26288	1.50744	0.50817		2.22276	2.25546	0.93071	1.44721	0.28515
			2.38777	2.88577	0.25288	1.50173	0.50898		2.21653	2.24707	0.92472	1.4374	0.29192
			2.37488	2.88167	0.24127	1.49168	0.51006		2.2106	2.23866	0.91579	1.4227	0.29782
			2.36043	2.8755	0.22867	1.4761	0.51069		2.2046	2.23074	0.90432	1.40345	0.30105
			2.34455	2.86555	0.21596	1.45553	0.509		2.19871	2.22369	0.89102	1.38119	0.29899
			2.32697	2.85209	0.20352	1.43158	0.50372		2.19335	2.21733	0.87727	1.35814	0.29004
			2.30866	2.83618	0.19246	1.40633	0.49419		2.18855	2.211	0.8653	1.3365	0.27352
			2.29063	2.81923	0.18396	1.38166	0.48031		2.18463	2.20325	0.85752	1.31742	0.2504
			2.2735	2.80303	0.17899	1.35962	0.46314		2.1814	2.19317	0.85605	1.30134	0.22281
			2.25741	2.78883	0.17864	1.34116	0.44495		2.17795	2.17961	0.86178	1.2877	0.1945
			2.2426	2.77691	0.18269	1.32622	0.42774		2.17311	2.16256	0.87396	1.27549	0.16895
			2.22837	2.76694	0.1904	1.31451	0.41415		2.16581	2.14263	0.89072	1.26365	0.14949
			2.2138	2.7579	0.2002	1.30549	0.40545		2.15446	2.12082	0.90885	1.25163	0.13833
			2.19898	2.748	0.21011	1.29814	0.40254		2.13906	2.09786	0.9248	1.23897	0.13605
			2.18368	2.73507	0.21836	1.29153	0.4047		2.11939	2.07494	0.93563	1.22583	0.14189
			2.1687	2.7175	0.2237	1.28495	0.41055		2.09629	2.05226	0.93993	1.21236	0.15375
			2.15419	2.69432	0.2261	1.27749	0.41808		2.07091	2.03077	0.93741	1.19862	0.16898
			2.14094	2.66566	0.22576	1.26836	0.42551		2.04492	2.01044	0.92908	1.1851	0.1848
			2.12884	2.6338	0.22358	1.25697	0.43118		2.01963	1.99223	0.91721	1.17225	0.19866
			2.11744	2.60108	0.22013	1.24332	0.43481		1.99629	1.97613	0.90366	1.16119	0.20904
			2.10627	2.57074	0.21594	1.22774	0.43663		1.97601	1.96274	0.89067	1.15286	0.21519
			2.09481	2.54476	0.21091	1.21147	0.43777		1.95958	1.95103	0.87946	1.14831	0.21709
			2.0828	2.52385	0.20486	1.19653	0.43953		1.94741	1.94022	0.87129	1.14831	0.21571
			2.07046	2.50686	0.19766	1.18427	0.44264		1.93937	1.92916	0.86668	1.15193	0.21226
			2.05824	2.49167	0.18898	1.17646	0.44764		1.9349	1.91707	0.86558	1.1581	0.2082
			2.04675	2.47615	0.1798	1.17361	0.45372		1.933	1.90349	0.86723	1.16477	0.20453
			2.03601	2.45885	0.17039	1.17533	0.45981		1.93206	1.88935	0.87039	1.16989	0.202
			2.02645	2.44006	0.16166	1.1798	0.4643		1.93083	1.87533	0.87304	1.17181	0.20037
			2.0182	2.42139	0.15452	1.18478	0.46632		1.92802	1.86269	0.87333	1.16997	0.19984
			2.0116	2.40559	0.14929	1.18827	0.46528		1.92328	1.85237	0.86939	1.16514	0.19947
			2.00708	2.39467	0.14603	1.18838	0.46164		1.91686	1.84464	0.86074	1.15908	0.19923
			2.00531	2.38973	0.14423	1.18471	0.4571		1.91012	1.83942	0.84816	1.15357	0.19933
			2.00687	2.39057	0.14386	1.17812	0.45259		1.90485	1.83614	0.83376	1.15044	0.20002
			2.01228	2.39513	0.14388	1.17024	0.4496		1.9031	1.83429	0.82033	1.15036	0.20174
			2.02096	2.40077	0.1436	1.16306	0.44847		1.90617	1.83359	0.81085	1.15294	0.20471
			2.03196	2.40506	0.1428	1.15791	0.44812		1.91453	1.834	0.80731	1.15695	0.2083
			2.0438	2.40656	0.14137	1.156	0.44756		1.92743	1.83516	0.81068	1.16088	0.21196
			2.0553	2.40488	0.13978	1.15685	0.44546		1.94339	1.83654	0.82013	1.1631	0.21485
			2.06501	2.4012	0.1385	1.15989	0.44081		1.95924	1.83776	0.83364	1.16325	0.21606
			2.07286	2.39678	0.13796	1.16331	0.434		1.97288	1.83805	0.8489	1.16058	0.21581
			2.07852	2.39328	0.13911	1.16643	0.42621		1.98137	1.8371	0.86325	1.15617	0.2145
			2.08224	2.39177	0.14217	1.16865	0.41952		1.98332	1.83484	0.87468	1.15109	0.21332
			2.08451	2.39274	0.14718	1.16957	0.41606		1.97823	1.83217	0.88182	1.14627	0.2134
			2.08492	2.39573	0.15345	1.16951	0.41718		1.96701	1.82978	0.88408	1.1426	0.21508
			2.08349	2.39985	0.16045	1.16893	0.42269		1.9509	1.82861	0.88126	1.14016	0.21789
			2.0799	2.40402	0.16742	1.16802	0.43136		1.93297	1.82857	0.87404	1.13911	0.22082
			2.07437	2.40733	0.17376	1.16711	0.44091		1.91557	1.82943	0.86342	1.13866	0.22222
			2.06736	2.40948	0.17877	1.16607	0.44901		1.90121	1.83083	0.85118	1.13787	0.22098
			2.05948	2.41035	0.18215	1.1651	0.45421		1.89152	1.83163	0.83892	1.1365	0.21726
			2.05161	2.4105	0.18341	1.16479	0.45618		1.88717	1.83167	0.82891	1.1339	0.2122
			2.04458	2.41079	0.18202	1.16521	0.45552		1.88767	1.83158	0.82227	1.13013	0.20818
			2.03848	2.41153	0.17739	1.16668	0.45415		1.89138	1.83146	0.8195	1.12541	0.20784
			2.03273	2.41276	0.16945	1.16901	0.45338		1.89633	1.83192	0.82004	1.12021	0.21256
			2.02717	2.41356	0.15851	1.17162	0.45399		1.90083	1.83281	0.82198	1.11511	0.22254
			2.02151	2.41277	0.14573	1.17387	0.45581		1.90304	1.83349	0.8235	1.11115	0.23593
			2.01564	2.40914	0.13274	1.17467	0.45734		1.90253	1.833	0.8229	1.10837	0.24939
			2.01004	2.40203	0.12195	1.17345	0.45706		1.89916	1.83025	0.81965	1.10758	0.25931
			2.00555	2.39205	0.11498	1.1704	0.45392		1.89408	1.82502	0.8143	1.10869	0.26305
			2.00257	2.38095	0.11269	1.16617	0.44743		1.88795	1.81791	0.80841	1.11164	0.25956
			2.00172	2.37089	0.11451	1.16176	0.4388		1.88215	1.81013	0.8041	1.11578	0.2501
			2.00261	2.3642	0.11913	1.15856	0.42916		1.87735	1.80298	0.80328	1.12076	0.23748
			2.00436	2.36192	0.12423	1.15711	0.42066		1.87385	1.79709	0.80654	1.12557	0.22548
			2.00608	2.36348	0.12764	1.15758	0.41453		1.87124	1.79257	0.81309	1.12921	0.21714
			2.00702	2.36675	0.12809	1.15902	0.41136		1.86892	1.78812	0.82138	1.13067	0.2143
			2.00649	2.36899	0.12537	1.16051	0.41077		1.86652	1.78307	0.82895	1.12913	0.21708
			2.00475	2.36717	0.12059	1.16108	0.41171		1.86351	1.77621	0.83383	1.12424	0.22382
			2.00206	2.36013	0.11511	1.15981	0.41315		1.86001	1.76796	0.83438	1.11578	0.23185
			1.99905	2.348	0.11042	1.15677	0.41378		1.85617	1.75929	0.83034	1.10427	0.23826
			1.99565	2.33298	0.10726	1.15244	0.41334		1.85234	1.75171	0.82235	1.09043	0.24091
			1.99221	2.31767	0.10586	1.14753	0.41203		1.84914	1.74676	0.81208	1.07559	0.23917
			1.988	2.30506	0.10545	1.14258	0.41017		1.84618	1.74523	0.80127	1.06093	0.23308
			1.98299	2.29686	0.1057	1.13779	0.40892		1.84338	1.74657	0.79218	1.04796	0.22428
			1.97653	2.29369	0.10639	1.13338	0.40863		1.83961	1.75008	0.78607	1.03742	0.21432
			1.96896	2.29494	0.10799	1.12959	0.41057		1.83457	1.75425	0.78394	1.03029	0.20556
			1.96037	2.29897	0.11116	1.12603	0.41467		1.82763	1.75791	0.78574	1.02647	0.19947
			1.95095	2.30442	0.11639	1.1223	0.42169		1.81847	1.76088	0.79115	1.02538	0.19699
			1.94064	2.30932	0.12365	1.11843	0.43093		1.80747	1.76298	0.79834	1.02638	0.19818
			1.92949	2.31241	0.13259	1.11374	0.44174		1.79534	1.76403	0.80604	1.02829	0.20272
			1.91671	2.31242	0.14168	1.10774	0.45351		1.78304	1.76358	0.81236	1.03019	0.20953
			1.90193	2.30864	0.14972	1.09945	0.46553		1.77115	1.76085	0.81658	1.03113	0.21765
			1.88463	2.30047	0.15554	1.08786	0.47722		1.75995	1.75507	0.81818	1.03074	0.22608
			1.86508	2.28856	0.15885	1.07305	0.48846		1.74969	1.74543	0.81741	1.02872	0.2338
			1.84414	2.27373	0.15982	1.05503	0.49975		1.73978	1.73262	0.81524	1.02509	0.24056
			1.82312	2.25786	0.15915	1.03524	0.5118		1.72947	1.71799	0.81244	1.02009	0.2463
			1.80387	2.24255	0.15742	1.0155	0.52486		1.71877	1.70369	0.80928	1.01443	0.25108
			1.78795	2.22914	0.15508	0.99806	0.53885		1.70788	1.69183	0.80605	1.00829	0.25506
			1.7761	2.21743	0.15156	0.98501	0.55271		1.69705	1.68349	0.80176	1.00243	0.25828
			1.76897	2.20583	0.1467	0.97718	0.5645		1.68754	1.67836	0.79604	0.99697	0.26061
			1.76568	2.19284	0.13997	0.97461	0.57221		1.67987	1.67545	0.78837	0.992	0.26176
			1.76512	2.17647	0.13135	0.97621	0.57427		1.67443	1.6725	0.77886	0.98784	0.26184
			1.76578	2.15642	0.12147	0.98016	0.56966		1.67105	1.66833	0.76833	0.98425	0.26027
			1.76624	2.13427	0.11102	0.98485	0.55906		1.66959	1.66222	0.75785	0.98094	0.25778
			1.76536	2.11284	0.10097	0.98865	0.5437		1.66879	1.65471	0.74867	0.97778	0.25441
			1.76272	2.09545	0.09207	0.99156	0.52613		1.66873	1.64642	0.74172	0.97494	0.25101
			1.75845	2.08471	0.08458	0.99342	0.50851		1.66889	1.6384	0.73722	0.97238	0.24804
			1.75323	2.08136	0.07852	0.9947	0.49325		1.66975	1.63073	0.73533	0.97002	0.24596
			1.7476	2.0838	0.07427	0.99607	0.48126		1.67164	1.62271	0.73609	0.96853	0.24473
			1.74242	2.08867	0.07175	0.99752	0.47287		1.67499	1.61356	0.73906	0.96768	0.24422
			1.73821	2.09268	0.0712	0.99888	0.46783		1.67919	1.60314	0.74426	0.96751	0.2443
			1.73552	2.09344	0.07284	0.99931	0.46477		1.68372	1.59188	0.75141	0.9673	0.24415
			1.7348	2.0903	0.07644	0.99841	0.46251		1.68754	1.5819	0.76	0.96622	0.2437
			1.73615	2.08482	0.08115	0.99589	0.46047		1.69004	1.57525	0.76874	0.96355	0.2429
			1.73968	2.07967	0.08594	0.9918	0.45755		1.69065	1.57397	0.77592	0.95833	0.24144
			1.7453	2.07712	0.08903	0.98659	0.45419		1.68982	1.57829	0.77967	0.95058	0.23983
			1.75272	2.07803	0.0892	0.981	0.45097		1.68874	1.58694	0.77829	0.94091	0.23821
			1.76101	2.08184	0.08642	0.97555	0.44936		1.68846	1.59671	0.77173	0.9307	0.23683
			1.76902	2.08656	0.08118	0.97025	0.45079		1.68981	1.60459	0.76083	0.92146	0.23595
			1.77549	2.08955	0.07463	0.96533	0.45669		1.69299	1.60803	0.74743	0.91513	0.23575
			1.77925	2.08915	0.06865	0.96016	0.46778		1.69705	1.60583	0.73423	0.91259	0.23613
			1.77934	2.08453	0.06488	0.95464	0.48313		1.70108	1.59937	0.72401	0.91359	0.23712
			1.77578	2.07643	0.06434	0.94897	0.50086		1.70366	1.59058	0.71867	0.91757	0.23884
			1.76915	2.06591	0.06677	0.94345	0.51813		1.70422	1.58184	0.71856	0.92272	0.24123
			1.76059	2.0543	0.07188	0.93874	0.53172		1.7022	1.57465	0.72342	0.92678	0.24431
			1.75146	2.04241	0.07801	0.93517	0.53905		1.69854	1.56878	0.7314	0.92776	0.24779
			1.74304	2.03007	0.0837	0.93254	0.53934		1.6936	1.56353	0.74054	0.92461	0.25207
			1.73628	2.01692	0.08741	0.93053	0.5329		1.68816	1.55727	0.74858	0.91701	0.25642
			1.73156	2.00291	0.08835	0.92831	0.5219		1.68254	1.54935	0.7537	0.90603	0.26059
			1.7287	1.98846	0.08547	0.92467	0.50914		1.67666	1.54001	0.75458	0.89302	0.26416
			1.72741	1.97453	0.07895	0.91906	0.49737		1.67016	1.53071	0.75046	0.88002	0.266
			1.72719	1.96242	0.06921	0.91117	0.48875		1.66252	1.52311	0.74172	0.86879	0.26607
			1.72724	1.95322	0.05733	0.90204	0.48375		1.65407	1.51845	0.72908	0.86063	0.26345
			1.72733	1.94743	0.0453	0.89273	0.4822		1.64515	1.51676	0.71476	0.85599	0.25889
			1.7274	1.94519	0.03477	0.8845	0.48345		1.63641	1.51738	0.70082	0.85411	0.25294
			1.72695	1.94635	0.02748	0.87825	0.48623		1.62816	1.51856	0.69027	0.85396	0.24715
			1.72621	1.95067	0.02496	0.87506	0.48997		1.62101	1.51922	0.68487	0.85462	0.24284
			1.72468	1.95779	0.02729	0.87477	0.4936		1.61492	1.51852	0.6857	0.85496	0.2411
			1.72217	1.96737	0.03388	0.8771	0.49681		1.60937	1.51685	0.69225	0.85419	0.24279
			1.71852	1.97887	0.04333	0.88114	0.49893		1.60387	1.51545	0.70279	0.85214	0.24764
			1.71326	1.99095	0.05422	0.88619	0.49926		1.59824	1.51533	0.71488	0.84934	0.25514
			1.7069	2.00148	0.06509	0.89105	0.4976		1.59302	1.51652	0.72596	0.8464	0.26412
			1.69957	2.00854	0.07484	0.89479	0.49333		1.58798	1.51891	0.73395	0.84388	0.27299
			1.69157	2.01039	0.08305	0.89649	0.48729		1.58355	1.52175	0.738	0.84209	0.28091
			1.68412	2.00658	0.08933	0.89559	0.48007		1.58008	1.52391	0.73824	0.84149	0.28675
			1.67785	1.99808	0.09338	0.89182	0.47333		1.57736	1.52479	0.73537	0.84185	0.29046
			1.67307	1.98709	0.09507	0.88533	0.46795		1.5747	1.52507	0.73048	0.84318	0.29214
			1.67043	1.97601	0.0942	0.87679	0.46474		1.57196	1.52546	0.72453	0.84521	0.29194
			1.66949	1.9672	0.09055	0.86778	0.46369		1.56857	1.52697	0.71778	0.84818	0.29082
			1.67008	1.96142	0.08528	0.85976	0.46461		1.56504	1.52971	0.71068	0.85185	0.28935
			1.67155	1.95828	0.07943	0.85378	0.46648		1.56147	1.5335	0.70298	0.85626	0.28794
			1.67345	1.95638	0.0747	0.85051	0.46874		1.55826	1.53704	0.69537	0.86081	0.28707
			1.6753	1.95415	0.07225	0.84954	0.47094		1.55539	1.53921	0.68805	0.86507	0.28676
			1.67683	1.95066	0.07301	0.84995	0.47273		1.55306	1.53928	0.68176	0.86796	0.28695
			1.67766	1.94593	0.07631	0.85044	0.47445		1.55066	1.53718	0.67739	0.86903	0.28755
			1.6781	1.94061	0.08091	0.84942	0.47612		1.54821	1.53338	0.6752	0.86759	0.28822
			1.67713	1.93647	0.08533	0.84642	0.47757		1.54547	1.52915	0.67529	0.86384	0.28872
			1.6746	1.93402	0.08816	0.84146	0.47914		1.54323	1.52435	0.67743	0.85815	0.2896
			1.67047	1.93336	0.08895	0.83524	0.48018		1.54199	1.51934	0.68128	0.85138	0.29094
			1.6645	1.93401	0.08796	0.82935	0.48132		1.54285	1.51331	0.68622	0.84498	0.29308
			1.6572	1.93437	0.0865	0.82477	0.48274		1.54641	1.50571	0.69168	0.83996	0.29622
			1.64919	1.93318	0.08517	0.82216	0.4848		1.55263	1.4966	0.69684	0.83703	0.30022
			1.64163	1.92976	0.08457	0.82177	0.48779		1.56096	1.48717	0.70063	0.8369	0.30455
			1.63543	1.92436	0.08409	0.82285	0.49195		1.57004	1.47915	0.7025	0.83945	0.30849
			1.63171	1.918	0.08267	0.82505	0.49621		1.57907	1.47512	0.70165	0.8449	0.31091
			1.63081	1.91203	0.07957	0.8272	0.50004		1.58706	1.47624	0.69838	0.85271	0.31201
			1.63249	1.90806	0.07407	0.82923	0.50197		1.5936	1.4835	0.69351	0.86268	0.31133
			1.63673	1.90717	0.06689	0.8312	0.50161		1.59912	1.49562	0.68822	0.87442	0.30969
			1.6428	1.90981	0.05966	0.83317	0.49791		1.60395	1.51058	0.68482	0.88726	0.30745
			1.65019	1.91589	0.05435	0.83553	0.49142		1.60888	1.52558	0.68475	0.90026	0.30583
			1.6581	1.92447	0.05282	0.83837	0.4825		1.61375	1.53846	0.68922	0.91314	0.30492
			1.66597	1.93457	0.05595	0.84139	0.47222		1.61851	1.54789	0.6983	0.92463	0.30456
			1.67242	1.94511	0.06313	0.84449	0.46153		1.62191	1.55403	0.71101	0.93443	0.30419
			1.67716	1.95443	0.07314	0.84712	0.45116		1.62377	1.55708	0.72562	0.94188	0.30325
			1.67898	1.96172	0.08435	0.84949	0.442		1.62329	1.55851	0.74046	0.94689	0.30108
			1.67799	1.96653	0.09494	0.85152	0.43469		1.62072	1.55905	0.75409	0.94918	0.29763
			1.6744	1.96914	0.10429	0.85377	0.42971		1.61652	1.55972	0.76543	0.94882	0.29344
			1.66965	1.97017	0.11219	0.85651	0.42725		1.61241	1.56077	0.77411	0.9456	0.28924
			1.66549	1.9711	0.11924	0.85973	0.42729		1.60989	1.56275	0.78029	0.93988	0.28554
			1.66409	1.97324	0.12536	0.86337	0.42993		1.61051	1.56579	0.78349	0.9323	0.28317
			1.66674	1.97738	0.1306	0.86666	0.43425		1.61509	1.57013	0.78404	0.92356	0.28177
			1.67486	1.98367	0.13459	0.86934	0.43944		1.62459	1.57569	0.7819	0.91536	0.28164
			1.68794	1.99173	0.13656	0.87095	0.44453		1.63854	1.58201	0.77721	0.90888	0.28258
			1.70463	2.00086	0.13597	0.8714	0.44893		1.65551	1.58865	0.77088	0.90576	0.28453
			1.72317	2.01008	0.13316	0.8711	0.45246		1.67382	1.59457	0.76385	0.90671	0.28788
			1.74178	2.01926	0.12878	0.87105	0.45541		1.69162	1.59938	0.75758	0.91173	0.29302
			1.75862	2.02901	0.12389	0.87226	0.45853		1.7063	1.6036	0.75289	0.92054	0.30013
			1.7724	2.03949	0.11984	0.87535	0.46214		1.71668	1.60731	0.75062	0.93146	0.30846
			1.78294	2.05114	0.11744	0.88085	0.46664		1.72223	1.61132	0.7502	0.94333	0.3173
			1.79005	2.0637	0.11744	0.88871	0.47222		1.72321	1.61627	0.75106	0.95489	0.32578
			1.79379	2.07598	0.11941	0.89799	0.47839		1.72081	1.62218	0.75199	0.9648	0.33253
			1.79482	2.08658	0.12257	0.90759	0.48461		1.71669	1.62866	0.75191	0.9726	0.33712
			1.79387	2.09412	0.12663	0.91632	0.49027		1.71275	1.63527	0.75049	0.97818	0.33972
			1.79147	2.09816	0.13101	0.92347	0.49543		1.71038	1.64175	0.74813	0.98178	0.34106
			1.78852	2.09916	0.13538	0.92832	0.49974		1.71021	1.64831	0.74555	0.98354	0.34186
			1.78608	2.09861	0.13939	0.93113	0.50333		1.71209	1.65553	0.74349	0.98458	0.34278
			1.78473	2.09831	0.14358	0.93194	0.50648		1.71561	1.66414	0.74304	0.9851	0.34413
			1.78494	2.10002	0.14798	0.9317	0.50867		1.72	1.67432	0.74481	0.98634	0.34527
			1.78723	2.10454	0.15266	0.93095	0.50955		1.72451	1.68595	0.74853	0.98899	0.34582
			1.79137	2.11173	0.15796	0.93058	0.50814		1.72853	1.69765	0.75433	0.99386	0.34517
			1.79725	2.12043	0.16347	0.93062	0.50409		1.73164	1.7081	0.76115	1.00057	0.34334
			1.80451	2.12903	0.16956	0.93124	0.49733		1.73398	1.71594	0.76857	1.00885	0.34131
			1.81264	2.13654	0.17571	0.93248	0.48822		1.73509	1.72095	0.7757	1.01719	0.34001
			1.82109	2.14199	0.18143	0.93392	0.47813		1.73507	1.7234	0.78162	1.02412	0.34068
			1.82877	2.14514	0.18666	0.93494	0.46848		1.73393	1.7248	0.78592	1.02801	0.34392
			1.83453	2.14584	0.19103	0.93515	0.4613		1.73167	1.726	0.78831	1.02753	0.34967
			1.83729	2.14425	0.19489	0.9343	0.45796		1.72854	1.7277	0.78914	1.02247	0.35715
			1.83572	2.14053	0.19829	0.93165	0.4588		1.72501	1.72928	0.78915	1.01308	0.36456
			1.8295	2.13503	0.20198	0.92781	0.46357		1.72159	1.72996	0.78934	1.00086	0.37042
			1.81889	2.12821	0.20652	0.92288	0.47107		1.71855	1.72829	0.79079	0.98687	0.3737
			1.805	2.1213	0.21239	0.91777	0.47948		1.71597	1.72445	0.79427	0.97267	0.37377
			1.78986	2.11563	0.21933	0.91317	0.48658		1.71381	1.71869	0.79976	0.95929	0.37046
			1.7751	2.11213	0.22653	0.90964	0.49103		1.7118	1.71269	0.80617	0.94711	0.36457
			1.76231	2.11098	0.23304	0.90823	0.49212		1.70939	1.70774	0.81245	0.93709	0.35739
			1.75216	2.11178	0.23746	0.90908	0.48969		1.7065	1.70507	0.81681	0.92906	0.34946
			1.74478	2.1133	0.23875	0.91202	0.48484		1.70324	1.70491	0.81842	0.92354	0.34226
			1.73988	2.11391	0.23656	0.9169	0.47844		1.70038	1.70603	0.81658	0.92073	0.33693
			1.73671	2.11292	0.23071	0.92339	0.47141		1.69813	1.70734	0.81178	0.92107	0.33417
			1.7351	2.11079	0.22215	0.93079	0.4648		1.69728	1.7084	0.80509	0.9244	0.33459
			1.73506	2.10869	0.21132	0.93835	0.45958		1.69807	1.70879	0.79768	0.93026	0.33877
			1.73656	2.10875	0.19942	0.9457	0.45627		1.69997	1.70984	0.79088	0.93824	0.34629
			1.73958	2.11272	0.18716	0.95195	0.45574		1.70278	1.71251	0.78563	0.94762	0.35646
			1.7436	2.1206	0.17532	0.95645	0.45851		1.70511	1.7176	0.78242	0.95763	0.36775
			1.74795	2.13092	0.16383	0.9582	0.46511		1.70616	1.72409	0.78112	0.96778	0.37864
			1.75184	2.14107	0.15345	0.95686	0.4755		1.70548	1.73058	0.78172	0.97752	0.3877
			1.75428	2.14751	0.14402	0.95259	0.48865		1.70343	1.73423	0.78322	0.98692	0.39349
			1.75545	2.14825	0.13637	0.94567	0.50306		1.70073	1.73351	0.78552	0.99538	0.39547
			1.75589	2.14289	0.13052	0.9374	0.51663		1.69917	1.7279	0.7877	1.00295	0.39387
			1.75661	2.13339	0.12708	0.92931	0.52759		1.70002	1.71889	0.78938	1.00926	0.38942
			1.75895	2.12271	0.12645	0.92284	0.53488		1.70445	1.70902	0.79049	1.01385	0.38361
			1.76419	2.1147	0.12848	0.91917	0.53814		1.713	1.70176	0.7914	1.017	0.37801
			1.77295	2.11154	0.13288	0.91894	0.5386		1.72535	1.69878	0.79293	1.01898	0.37446
			1.78548	2.11414	0.13915	0.92194	0.53796		1.73993	1.70117	0.79606	1.02046	0.3742
			1.80091	2.12148	0.14666	0.9276	0.53762		1.75599	1.70758	0.80188	1.02212	0.37786
			1.81814	2.13108	0.15492	0.93481	0.53867		1.77137	1.71619	0.81092	1.02481	0.38526
			1.83606	2.1405	0.16323	0.94219	0.54144		1.78563	1.72501	0.82256	1.02883	0.39527
			1.85321	2.14799	0.17158	0.94916	0.54515		1.79804	1.73303	0.8355	1.03421	0.40592
			1.86896	2.15251	0.18015	0.95528	0.54905		1.80975	1.73982	0.84769	1.04081	0.41565
			1.88255	2.15494	0.18931	0.96072	0.55192		1.82066	1.74652	0.85698	1.04837	0.42223
			1.89463	2.15582	0.19922	0.9656	0.55278		1.83214	1.75368	0.86167	1.05645	0.42444
			1.90575	2.15636	0.20995	0.97101	0.55119		1.84391	1.76176	0.86096	1.06542	0.42229
			1.91719	2.15724	0.22138	0.97767	0.54715		1.85614	1.77036	0.8556	1.07544	0.41671
			1.93041	2.15936	0.23245	0.98631	0.54024		1.86818	1.77903	0.84693	1.08696	0.40885
			1.94682	2.16308	0.2422	0.99728	0.53068		1.87981	1.78718	0.8372	1.10002	0.4003
			1.96665	2.16928	0.24955	1.01094	0.51867		1.89109	1.79471	0.82825	1.11463	0.392
			1.98919	2.17893	0.25384	1.02668	0.5049		1.90254	1.8025	0.8217	1.13041	0.38456
			2.01308	2.19272	0.25513	1.0433	0.49056		1.91498	1.81162	0.81847	1.14661	0.37731
			2.03567	2.21085	0.25417	1.0594	0.47771		1.92916	1.82346	0.81874	1.16185	0.36983
			2.05508	2.2326	0.25206	1.0734	0.46772		1.94536	1.83794	0.82202	1.17555	0.3614
			2.06967	2.25659	0.25065	1.08447	0.46162		1.96324	1.85464	0.8277	1.18746	0.35155
			2.07949	2.28116	0.25096	1.09189	0.45934		1.98181	1.87249	0.83487	1.19725	0.34039
			2.08556	2.30494	0.25391	1.0966	0.46054		1.99954	1.89039	0.84247	1.20534	0.32908
			2.08941	2.32771	0.2597	1.10028	0.46325		2.01537	1.90823	0.8497	1.213	0.31876
			2.09348	2.34954	0.26791	1.10508	0.4661		2.02917	1.92579	0.85554	1.22082	0.31039
			2.09921	2.37174	0.27761	1.1126	0.46782		2.04089	1.94414	0.85937	1.22929	0.30447
			2.10707	2.39517	0.28834	1.12406	0.46857		2.0517	1.96369	0.86152	1.2386	0.30138
			2.11743	2.42009	0.29914	1.13932	0.46912		2.06274	1.98431	0.86247	1.24871	0.30058
			2.12882	2.44591	0.30972	1.15775	0.47064		2.07454	2.00503	0.86375	1.25864	0.30158
			2.14073	2.47065	0.31994	1.17773	0.47438		2.08693	2.02388	0.86665	1.26799	0.30362
			2.15204	2.49309	0.32969	1.19773	0.48035		2.09892	2.03997	0.87279	1.27622	0.30625
			2.16208	2.51158	0.33947	1.21687	0.48808		2.10871	2.05215	0.88315	1.28342	0.30895
			2.17093	2.526	0.34948	1.23495	0.49655		2.11576	2.06083	0.89735	1.28968	0.31162
			2.17818	2.53736	0.36036	1.25229	0.50487		2.11938	2.06801	0.91479	1.29603	0.31455
			2.18439	2.54706	0.37235	1.26946	0.51228		2.12079	2.07561	0.93346	1.30297	0.31746
			2.18994	2.55626	0.38518	1.28684	0.51854		2.12175	2.08525	0.95129	1.31121	0.32051
			2.19606	2.56585	0.3988	1.30398	0.52401		2.12506	2.0975	0.96646	1.32114	0.32393
			2.20362	2.57575	0.41156	1.32029	0.52892		2.13242	2.11232	0.97717	1.33272	0.3278
			2.21414	2.58539	0.42161	1.33438	0.53313		2.14487	2.12855	0.9828	1.34537	0.33222
			2.2283	2.59425	0.427	1.34592	0.53559		2.16185	2.14482	0.98261	1.35919	0.33712
			2.24595	2.60173	0.42635	1.35452	0.53571		2.18202	2.16026	0.97731	1.37385	0.3423
			2.26645	2.60878	0.41885	1.36051	0.53258		2.20298	2.17497	0.96745	1.38927	0.34722
			2.28763	2.617	0.40529	1.36525	0.52647		2.22254	2.18947	0.95433	1.40547	0.35106
			2.30766	2.62783	0.38784	1.37012	0.51888		2.23959	2.20408	0.9397	1.42236	0.35412
			2.32459	2.6429	0.36925	1.37639	0.51184		2.25385	2.21917	0.92543	1.43968	0.35585
			2.33802	2.66232	0.35278	1.38459	0.50758		2.2657	2.23428	0.91353	1.45688	0.35668
			2.34789	2.68585	0.34139	1.3944	0.50787		2.27609	2.24837	0.90618	1.47318	0.35721
			2.35553	2.71219	0.33659	1.40518	0.51319		2.28589	2.26019	0.90437	1.48772	0.35847
			2.36207	2.74009	0.33918	1.41583	0.52317		2.29543	2.26922	0.90841	1.49977	0.3613
			2.3684	2.76781	0.34795	1.42502	0.53617		2.30409	2.27526	0.91724	1.50887	0.36599
			2.37493	2.79446	0.36109	1.43219	0.55022		2.31166	2.2794	0.92924	1.51549	0.37195
			2.38159	2.81957	0.37622	1.43706	0.56293		2.31713	2.28309	0.94184	1.52008	0.37801
			2.38825	2.84179	0.39028	1.44005	0.57231		2.32083	2.28752	0.95267	1.52397	0.38248
			2.39491	2.86094	0.40087	1.44194	0.57696		2.32288	2.2946	0.95954	1.52839	0.38339
			2.40253	2.87577	0.40605	1.44381	0.57598		2.32451	2.30472	0.96178	1.53418	0.37962
			2.4119	2.88593	0.40471	1.44661	0.56907		2.32684	2.31839	0.95913	1.54239	0.3708
			2.42363	2.89054	0.39662	1.45103	0.55733		2.33114	2.33465	0.95286	1.55268	0.3581
			2.43771	2.89064	0.38289	1.45747	0.54235		2.3376	2.35313	0.94465	1.56447	0.34372
			2.45301	2.88718	0.36586	1.46586	0.52734		2.34621	2.37209	0.93681	1.57617	0.33041
			2.46743	2.88221	0.34827	1.47555	0.51507		2.35607	2.39054	0.93123	1.58579	0.32085
			2.47938	2.87799	0.33359	1.48616	0.50861		2.36647	2.4069	0.92927	1.59167	0.31701
			2.48779	2.8766	0.32457	1.49674	0.50876		2.37626	2.42039	0.9318	1.5922	0.31896
			2.49301	2.87894	0.32294	1.50692	0.51438		2.38503	2.43024	0.93882	1.5871	0.32532
			2.49651	2.88495	0.32926	1.51614	0.52279		2.39279	2.4367	0.94957	1.57736	0.33399
			2.50015	2.89343	0.34263	1.52442	0.53015		2.39976	2.43971	0.96274	1.56512	0.34194
			2.50569	2.90242	0.36068	1.53126	0.53277		2.40593	2.44043	0.97684	1.5536	0.34716
			2.51335	2.90964	0.38077	1.53612	0.52897		2.4115	2.43885	0.99033	1.54541	0.34852
			2.52195	2.91323	0.40013	1.53854	0.51932		2.41553	2.43549	1.00162	1.54283	0.34627
			2.52909	2.91155	0.41644	1.5377	0.50709		2.41766	2.42998	1.01	1.5463	0.34199
			2.53176	2.90471	0.42832	1.53321	0.49656		2.41646	2.42234	1.01504	1.55454	0.33794
			2.52818	2.89288	0.43513	1.52496	0.49205		2.41158	2.41225	1.01729	1.56467	0.33578
			2.5174	2.87746	0.43681	1.51363	0.49633		2.4023	2.40014	1.0171	1.57352	0.3368
			2.50021	2.85953	0.43405	1.50024	0.50952		2.38907	2.38637	1.01599	1.57782	0.34117
			2.47855	2.84024	0.42748	1.48619	0.52966		2.37226	2.37224	1.01449	1.57544	0.34813
			2.45467	2.82003	0.41788	1.47286	0.5529		2.35273	2.35815	1.01335	1.56606	0.35647
			2.43038	2.79882	0.40653	1.46117	0.57543		2.33104	2.34468	1.0127	1.55085	0.36515
			2.40676	2.77599	0.39446	1.45176	0.59378		2.30806	2.33156	1.01216	1.53221	0.37281
			2.38378	2.75067	0.38313	1.44416	0.6059		2.2838	2.318	1.01116	1.51235	0.3791
			2.36131	2.72241	0.37418	1.43757	0.61142		2.25884	2.30324	1.00952	1.4934	0.38372
			2.33821	2.69153	0.36868	1.43122	0.61088		2.23339	2.28672	1.00712	1.47662	0.38679
			2.31423	2.6587	0.36788	1.42379	0.60584		2.20797	2.26762	1.00472	1.46197	0.389
			2.28871	2.62521	0.37189	1.41409	0.59791		2.18241	2.24654	1.00278	1.44885	0.39087
			2.26092	2.59235	0.37989	1.4014	0.58875		2.15703	2.22358	1.00232	1.43604	0.39311
			2.23038	2.56085	0.39046	1.38485	0.57986		2.13072	2.19897	1.00374	1.42253	0.39637
			2.19696	2.53105	0.40152	1.36391	0.57244		2.10341	2.17301	1.00638	1.4072	0.40088
			2.16051	2.50223	0.41072	1.33807	0.56711		2.07406	2.14558	1.00957	1.38968	0.4064
			2.1215	2.4735	0.41598	1.30736	0.56436		2.04218	2.11657	1.01146	1.36936	0.41237
			2.08093	2.44375	0.4161	1.27237	0.56343		2.00811	2.08594	1.01047	1.34657	0.41744
			2.04021	2.41203	0.41099	1.23457	0.56324		1.9728	2.05371	1.00542	1.32176	0.42033
			2.00074	2.37801	0.40136	1.19584	0.56256		1.93748	2.02029	0.99608	1.29579	0.41991
			1.96362	2.3425	0.38871	1.15855	0.55996		1.90368	1.9858	0.98311	1.26977	0.41553
			1.92958	2.30583	0.37492	1.12492	0.55523		1.87251	1.95078	0.9681	1.2453	0.40787
			1.89869	2.26886	0.36185	1.09657	0.54829		1.84446	1.91507	0.9528	1.22376	0.39791
			1.87033	2.23254	0.35066	1.07367	0.53987		1.81851	1.87939	0.9388	1.20602	0.38717
			1.84411	2.19723	0.3422	1.05625	0.53123		1.79392	1.84394	0.92715	1.19246	0.37735
			1.81955	2.16399	0.33664	1.04246	0.52315		1.76901	1.8104	0.91824	1.1826	0.36963
			1.79668	2.13299	0.33402	1.03079	0.51623		1.74346	1.77948	0.91228	1.17493	0.36495
			1.77516	2.10498	0.33373	1.01942	0.51054		1.71668	1.75253	0.90838	1.16818	0.36328
			1.7553	2.08043	0.33499	1.00677	0.5062		1.68977	1.73026	0.90612	1.16027	0.36492
			1.73671	2.05969	0.33702	0.99278	0.50276		1.6639	1.71231	0.90484	1.1503	0.36924
			1.71907	2.04248	0.33861	0.9778	0.50057		1.64077	1.6974	0.9043	1.13794	0.3761
			1.70213	2.02798	0.33849	0.96297	0.49964		1.62114	1.6836	0.90394	1.12359	0.38497
			1.68591	2.01512	0.33529	0.94933	0.49959		1.60556	1.66926	0.90346	1.108	0.39475
			1.67057	2.00246	0.32771	0.93836	0.49978		1.59332	1.65312	0.9022	1.09282	0.40425
			1.65718	1.9888	0.31535	0.9308	0.49898		1.58385	1.63519	0.89958	1.07935	0.41213
			1.6469	1.97325	0.29777	0.92684	0.49487		1.57628	1.61671	0.89481	1.06926	0.41673
			1.64056	1.95596	0.27563	0.92669	0.48601		1.5697	1.59969	0.88772	1.06325	0.41754
			1.63876	1.93695	0.25011	0.92942	0.47096		1.5638	1.58584	0.87826	1.06209	0.41464
			1.64099	1.91759	0.22316	0.93447	0.45021		1.55873	1.57649	0.8675	1.0656	0.40931
			1.64558	1.89894	0.19722	0.94053	0.42591		1.55418	1.57189	0.85645	1.07273	0.40334
			1.65092	1.8825	0.1751	0.94633	0.40164		1.55025	1.57126	0.84734	1.08195	0.39857
			1.65487	1.86968	0.15959	0.95054	0.38144		1.54661	1.57362	0.84176	1.09081	0.39647
			1.65566	1.86195	0.15353	0.95188	0.3695		1.54332	1.57765	0.84164	1.097	0.39731
			1.65265	1.85971	0.15813	0.9499	0.36779		1.54017	1.58262	0.8477	1.09857	0.40019
			1.64659	1.86293	0.17332	0.94439	0.37691		1.53725	1.58802	0.86006	1.09446	0.40322
			1.63874	1.87072	0.19733	0.93648	0.39462		1.53533	1.59376	0.87745	1.08538	0.40466
			1.63167	1.88098	0.22675	0.92793	0.41761		1.53527	1.59868	0.89832	1.07327	0.40312
			1.62733	1.89165	0.25717	0.92102	0.44171		1.5375	1.60247	0.92018	1.06094	0.39826
			1.62739	1.9007	0.28391	0.91755	0.46361		1.54298	1.60398	0.9409	1.05129	0.39059
			1.63222	1.907	0.3039	0.91856	0.48073		1.55149	1.60259	0.95858	1.04654	0.38145
			1.64091	1.91063	0.3158	0.92449	0.49225		1.563	1.5985	0.97274	1.04757	0.37249
			1.65148	1.91259	0.32	0.93385	0.49901		1.57616	1.59294	0.98312	1.054	0.3651
			1.66189	1.91501	0.31886	0.94418	0.50253		1.59027	1.58783	0.99058	1.06379	0.36018
			1.67008	1.91938	0.31542	0.95355	0.50438		1.60413	1.58572	0.99581	1.07503	0.358
			1.67516	1.92629	0.31193	0.96033	0.50596		1.61678	1.5876	0.99932	1.08568	0.35843
			1.67757	1.93498	0.30982	0.9641	0.50726		1.62774	1.59415	1.00109	1.09472	0.36091
			1.67858	1.94329	0.30898	0.96529	0.50801		1.6364	1.60401	1.00085	1.10146	0.36495
			1.6799	1.9486	0.30874	0.96562	0.5075		1.64279	1.61509	0.99818	1.10649	0.36965
			1.68324	1.94839	0.30774	0.96666	0.50496		1.64707	1.62458	0.99268	1.1101	0.37462
			1.6888	1.94187	0.30543	0.96941	0.5002		1.64912	1.63092	0.985	1.11274	0.37892
			1.69592	1.92992	0.30196	0.97355	0.49427		1.64924	1.63295	0.97601	1.11386	0.38248
			1.70307	1.91407	0.29825	0.97808	0.48757		1.64738	1.63135	0.96702	1.11308	0.38464
			1.70849	1.89703	0.2954	0.98129	0.4825		1.64408	1.62722	0.95971	1.11019	0.38585
			1.71055	1.88113	0.29379	0.98175	0.47992		1.63956	1.62198	0.95469	1.10497	0.38652
			1.70911	1.86729	0.29347	0.97861	0.48088		1.63426	1.61664	0.9525	1.09789	0.3871
			1.70372	1.85548	0.2939	0.97222	0.48579		1.62845	1.61108	0.95241	1.09037	0.38837
			1.69579	1.84486	0.29414	0.96366	0.49455		1.62285	1.60481	0.95363	1.08378	0.3912
			1.68585	1.83509	0.29355	0.95455	0.50606		1.61752	1.59735	0.95516	1.07928	0.39532
			1.67512	1.82592	0.29187	0.94607	0.5189		1.6127	1.58873	0.95603	1.0775	0.4004
			1.66391	1.81772	0.28953	0.93933	0.53105		1.60791	1.57933	0.95557	1.07891	0.40537
			1.65298	1.81111	0.28599	0.935	0.53979		1.60291	1.57076	0.95339	1.08309	0.40915
			1.64322	1.80648	0.28087	0.93267	0.54212		1.59722	1.56386	0.94887	1.08942	0.41037
			1.6365	1.80285	0.27239	0.93244	0.53579		1.59111	1.55937	0.94194	1.09785	0.40841
			1.63335	1.79901	0.2596	0.93373	0.51906		1.58419	1.55722	0.93261	1.10783	0.40293
			1.63451	1.79308	0.24139	0.93642	0.49192		1.57694	1.55607	0.92111	1.11879	0.39468
			1.63967	1.78394	0.21833	0.93992	0.45707		1.57035	1.55426	0.90842	1.13006	0.38469
			1.6472	1.77188	0.19301	0.94319	0.41921		1.56505	1.55069	0.89612	1.14017	0.37485
			1.65386	1.7591	0.16935	0.94495	0.38418		1.5609	1.54497	0.88633	1.14734	0.36673
			1.65716	1.74883	0.1516	0.94435	0.35822		1.55798	1.53761	0.88064	1.14978	0.36197
			1.65491	1.74408	0.1433	0.94014	0.34575		1.55591	1.53005	0.87997	1.14627	0.36123
			1.6462	1.74686	0.14583	0.93231	0.34913		1.55297	1.52381	0.88474	1.13656	0.36491
			1.63253	1.75647	0.15877	0.92116	0.36739		1.54863	1.51967	0.89362	1.12155	0.37234
			1.61648	1.77034	0.17887	0.90809	0.39728		1.54218	1.51733	0.90458	1.10334	0.38266
			1.60107	1.78448	0.2027	0.89454	0.43377		1.53365	1.51548	0.91604	1.08451	0.39473
			1.5884	1.79525	0.22662	0.8815	0.47185		1.52361	1.51292	0.92602	1.06722	0.40693
			1.57991	1.80046	0.24832	0.86991	0.50722		1.51338	1.50877	0.93365	1.053	0.41842
			1.57476	1.79987	0.26668	0.86034	0.53688		1.50405	1.50277	0.93847	1.04274	0.42839
			1.57185	1.79496	0.28171	0.85265	0.55909		1.49647	1.49578	0.94069	1.03576	0.43575
			1.56958	1.78843	0.29367	0.84668	0.57382		1.49122	1.48965	0.94074	1.03135	0.44033
			1.56661	1.78198	0.30267	0.84272	0.58057		1.48801	1.48551	0.93875	1.02835	0.44144
			1.56264	1.77598	0.30828	0.84069	0.58047		1.48655	1.48332	0.93503	1.026	0.4392
			1.55813	1.76936	0.3104	0.84082	0.57425		1.48599	1.4827	0.92952	1.02407	0.43444
			1.55392	1.7602	0.30803	0.84312	0.56336		1.48579	1.48161	0.92229	1.02271	0.42807
			1.55162	1.74671	0.30073	0.84687	0.54935		1.48593	1.47862	0.91287	1.02204	0.42151
			1.55172	1.72858	0.2893	0.85122	0.53464		1.48649	1.47262	0.90192	1.02256	0.41702
			1.55482	1.70733	0.27423	0.85544	0.52086		1.48739	1.46484	0.88902	1.02516	0.41545
			1.561	1.68661	0.25688	0.85855	0.50963		1.48882	1.4571	0.87518	1.02937	0.41743
			1.57009	1.67009	0.23886	0.86005	0.50212		1.49082	1.45236	0.86113	1.03553	0.42266
			1.58142	1.66074	0.22195	0.8606	0.49833		1.49284	1.45235	0.84823	1.04331	0.42973
			1.59373	1.6599	0.20807	0.8605	0.49818		1.49443	1.45798	0.83815	1.05225	0.43705
			1.60573	1.66686	0.1988	0.85972	0.50057		1.49482	1.4683	0.83242	1.06106	0.44269
			1.61597	1.6787	0.19543	0.85918	0.50466		1.49359	1.4805	0.83215	1.06946	0.44586
			1.62303	1.69223	0.19827	0.85853	0.50962		1.49084	1.4918	0.83735	1.076	0.44639
			1.62623	1.70428	0.20608	0.85781	0.51393		1.48656	1.50014	0.84731	1.08052	0.44468
			1.62615	1.71288	0.2166	0.85625	0.51687		1.48172	1.50447	0.85988	1.0826	0.44196
			1.62347	1.71814	0.2272	0.85385	0.51725		1.47708	1.50589	0.87294	1.08228	0.43849
			1.61993	1.72064	0.23548	0.85072	0.51517		1.47364	1.50594	0.8844	1.08037	0.4351
			1.61662	1.72182	0.2396	0.84712	0.51095		1.47184	1.50662	0.89287	1.07764	0.43142
			1.61406	1.72281	0.24008	0.84351	0.50582		1.47203	1.50852	0.8987	1.07458	0.42719
			1.61281	1.72408	0.23785	0.84006	0.50051		1.47403	1.51142	0.90197	1.0715	0.42161
			1.6129	1.72518	0.23466	0.8375	0.49561		1.47774	1.5142	0.90348	1.06889	0.41507
			1.61448	1.7248	0.23114	0.83647	0.48984		1.48198	1.51501	0.903	1.06741	0.40714
			1.61853	1.72143	0.22576	0.83761	0.48097		1.48622	1.51284	0.89925	1.06705	0.39889
			1.62675	1.71347	0.21611	0.84253	0.46488		1.4902	1.50777	0.89047	1.06958	0.39063
			1.64067	1.6995	0.19843	0.8522	0.43828		1.4936	1.50032	0.87464	1.07552	0.38302
			1.66118	1.67923	0.17026	0.86694	0.39932		1.49624	1.49223	0.85096	1.08563	0.37608
			1.68731	1.65314	0.13132	0.88634	0.34902		1.49817	1.48446	0.82063	1.09936	0.37003
			1.71619	1.62242	0.08475	0.9078	0.29212		1.49882	1.47796	0.78637	1.11508	0.36534
			1.74293	1.58997	0.03648	0.92806	0.2359		1.49792	1.47257	0.75282	1.13005	0.36174
			1.76268	1.55938	-0.00588	0.94295	0.18908		1.49439	1.46847	0.72475	1.14118	0.36036
			1.77083	1.53438	-0.03543	0.94917	0.15977		1.48732	1.46504	0.7059	1.14545	0.36138
			1.76518	1.51783	-0.04789	0.94501	0.15249		1.47611	1.46257	0.69772	1.14203	0.3654
			1.74594	1.5116	-0.04263	0.93156	0.16828		1.46074	1.46145	0.70017	1.13141	0.3725
			1.71616	1.51555	-0.02266	0.91139	0.20385		1.44231	1.46215	0.71083	1.11571	0.3822
			1.68006	1.5274	0.00719	0.88838	0.25358		1.42228	1.46434	0.72704	1.09772	0.39367
			1.64199	1.54412	0.04149	0.86699	0.31036		1.40265	1.46774	0.74633	1.08009	0.40595
			1.60586	1.56195	0.07613	0.84953	0.36798		1.38594	1.47091	0.76689	1.0646	0.4181
			1.5742	1.57782	0.10806	0.83782	0.42116		1.37318	1.47256	0.78703	1.05214	0.42914
			1.54894	1.59025	0.13565	0.83085	0.46618		1.3655	1.47192	0.80593	1.04163	0.43844
			1.5311	1.59838	0.15815	0.82779	0.50054		1.36276	1.46899	0.82183	1.03323	0.44582
			1.52157	1.60296	0.17434	0.82762	0.52275		1.36407	1.46425	0.83336	1.02694	0.45049
			1.52037	1.60532	0.18318	0.82881	0.53255		1.36826	1.45934	0.83863	1.02334	0.4523
			1.52672	1.60651	0.18401	0.8314	0.5304		1.37383	1.45557	0.83735	1.02397	0.45113
			1.53861	1.60748	0.17704	0.83588	0.51879		1.3795	1.45379	0.82995	1.03051	0.44767
			1.55299	1.60834	0.16448	0.84162	0.50155		1.38482	1.4538	0.8191	1.04248	0.44262
			1.56612	1.60919	0.14907	0.84842	0.48316		1.38911	1.45469	0.80764	1.05886	0.43685
			1.57445	1.61008	0.13483	0.85452	0.46839		1.3923	1.45521	0.79926	1.07679	0.43175
			1.57584	1.61114	0.12525	0.85872	0.46095		1.39407	1.45439	0.79616	1.0928	0.42821
			1.56987	1.61283	0.12232	0.8597	0.46262		1.39483	1.45124	0.79887	1.10352	0.42661
			1.55844	1.6157	0.12637	0.85649	0.47248		1.39442	1.44613	0.80679	1.10663	0.42654
			1.54467	1.62035	0.13625	0.84989	0.48802		1.39323	1.43986	0.81789	1.10237	0.42736
			1.53178	1.62699	0.14912	0.84112	0.50532		1.39078	1.43385	0.82975	1.09241	0.42786
			1.5235	1.63464	0.16279	0.83258	0.5207		1.38829	1.42892	0.84067	1.0801	0.4274
			1.52138	1.64242	0.17406	0.82627	0.53067		1.38577	1.42609	0.84923	1.06924	0.42511
			1.52663	1.64918	0.18077	0.82353	0.53264		1.38449	1.4263	0.85523	1.06264	0.42095
			1.53878	1.65354	0.18152	0.82553	0.52542		1.38502	1.42959	0.85843	1.0626	0.41468
			1.55683	1.6544	0.17465	0.83202	0.50846		1.38851	1.43598	0.85836	1.06958	0.40672
			1.57992	1.65168	0.15972	0.84237	0.48281		1.39517	1.44502	0.85469	1.08271	0.39713
			1.60612	1.64538	0.13729	0.85548	0.44986		1.40507	1.45591	0.84751	1.1001	0.3863
			1.63345	1.63642	0.1095	0.86998	0.41266		1.4177	1.46752	0.8373	1.11876	0.37497
			1.6595	1.62613	0.0799	0.88495	0.37521		1.43221	1.47857	0.82571	1.13577	0.36399
			1.68146	1.61648	0.05295	0.89904	0.34143		1.44675	1.48832	0.81539	1.14868	0.35476
			1.69728	1.60887	0.03288	0.9113	0.31554		1.46003	1.49581	0.80882	1.15546	0.34861
			1.7053	1.6051	0.02259	0.9209	0.29967		1.47055	1.50176	0.80792	1.15531	0.34689
			1.70585	1.60578	0.02245	0.92739	0.29482		1.47776	1.50669	0.81335	1.14876	0.35057
			1.70035	1.61077	0.03029	0.93031	0.29919		1.48115	1.51183	0.8241	1.1374	0.35944
			1.69161	1.61923	0.04232	0.92981	0.31054		1.48119	1.51793	0.83775	1.12368	0.37289
			1.68236	1.62963	0.05447	0.92658	0.32507		1.47852	1.52502	0.85127	1.11069	0.3888
			1.6749	1.64036	0.0635	0.92086	0.34085		1.47427	1.53266	0.86222	1.10006	0.40532
			1.67016	1.64989	0.06849	0.91397	0.35652		1.46903	1.53938	0.86929	1.09345	0.4201
			1.66748	1.65746	0.07054	0.90647	0.37208		1.46354	1.54396	0.87287	1.09077	0.43125
			1.66538	1.66339	0.07212	0.89942	0.38809		1.45809	1.54587	0.87421	1.09155	0.43742
			1.66254	1.6677	0.07571	0.89431	0.40529		1.4534	1.5444	0.87472	1.095	0.43822
			1.65763	1.67163	0.08259	0.89209	0.42323		1.44966	1.54043	0.87562	1.10024	0.43408
			1.65075	1.67574	0.09252	0.89337	0.44043		1.44749	1.53526	0.87704	1.1071	0.42595
			1.64344	1.68076	0.10438	0.89912	0.45451		1.44706	1.53035	0.87871	1.11597	0.41552
			1.63734	1.68703	0.11557	0.90888	0.4637		1.44915	1.5268	0.8798	1.12703	0.40499
			1.63443	1.69499	0.12452	0.92148	0.46678		1.45308	1.52598	0.87965	1.14009	0.39601
			1.63633	1.70436	0.13045	0.93505	0.46406		1.45884	1.5277	0.87882	1.15424	0.39025
			1.64332	1.7152	0.13354	0.94739	0.45754		1.46525	1.53212	0.87774	1.16776	0.38814
			1.65498	1.72719	0.13502	0.9566	0.44975		1.47181	1.53796	0.87824	1.17893	0.38982
			1.66941	1.73977	0.13583	0.96057	0.44347		1.4774	1.54446	0.88144	1.18552	0.39427
			1.68478	1.75171	0.13638	0.95926	0.44074		1.48128	1.55048	0.88774	1.18681	0.40015
			1.69913	1.76182	0.13636	0.95373	0.44185		1.48374	1.55497	0.8965	1.18274	0.40619
			1.7111	1.76839	0.13526	0.94597	0.44556		1.48483	1.55735	0.90626	1.17494	0.41106
			1.72002	1.77053	0.13157	0.93842	0.4504		1.48502	1.55774	0.91444	1.16537	0.41423
			1.72602	1.76753	0.12547	0.9338	0.45359		1.48523	1.55649	0.91958	1.15613	0.41491
			1.72994	1.76016	0.11658	0.93293	0.45379		1.48588	1.55511	0.91968	1.14906	0.41367
			1.7331	1.75019	0.10573	0.93702	0.45006		1.48765	1.55461	0.91476	1.14533	0.41053
			1.73676	1.73955	0.09401	0.94464	0.44248		1.49061	1.55604	0.90553	1.14524	0.40592
			1.74157	1.73105	0.08207	0.95445	0.43239		1.4946	1.5596	0.8932	1.14832	0.40006
			1.74811	1.72601	0.07075	0.96432	0.42136		1.49903	1.56461	0.87968	1.15427	0.39402
			1.75621	1.7257	0.05972	0.97261	0.41087		1.50384	1.56947	0.86603	1.16209	0.38789
			1.76547	1.72967	0.04942	0.97868	0.40179		1.50827	1.57283	0.85336	1.17148	0.38221
			1.77544	1.73695	0.04018	0.98268	0.39431		1.51226	1.5735	0.84196	1.18177	0.37752
			1.78477	1.746	0.03232	0.98532	0.38797		1.51519	1.57142	0.83195	1.19257	0.37345
			1.7933	1.75528	0.02667	0.98801	0.3826		1.51763	1.5672	0.82375	1.20331	0.37059
			1.8004	1.76386	0.02421	0.9914	0.37793		1.51955	1.56295	0.81738	1.21318	0.36834
			1.80524	1.77153	0.02547	0.99591	0.37469		1.52101	1.56053	0.81402	1.22158	0.3671
			1.80733	1.77865	0.03057	1.00102	0.37381		1.52199	1.56114	0.81429	1.22752	0.3668
			1.8065	1.78558	0.03946	1.00542	0.377		1.52242	1.56475	0.81907	1.23082	0.36826
			1.80279	1.79269	0.05082	1.00792	0.38526		1.52183	1.57061	0.82855	1.23117	0.37222
			1.79702	1.7998	0.06347	1.00739	0.3986		1.52033	1.57713	0.84188	1.22881	0.3787
			1.7909	1.80663	0.07565	1.00375	0.41499		1.51848	1.58285	0.8574	1.22452	0.38767
			1.78665	1.81123	0.08575	0.99761	0.43124		1.51739	1.58637	0.87308	1.21966	0.39762
			1.78645	1.81273	0.09222	0.99069	0.44267		1.51806	1.58773	0.88656	1.21572	0.40643
			1.79233	1.80965	0.09331	0.98479	0.44532		1.52222	1.5877	0.89568	1.21411	0.41209
			1.80514	1.8018	0.08872	0.98196	0.43642		1.53041	1.58754	0.89919	1.21602	0.41271
			1.82404	1.78954	0.07821	0.9837	0.41579		1.54288	1.58787	0.89698	1.22169	0.40765
			1.84686	1.774	0.06307	0.9899	0.38567		1.55787	1.58971	0.88997	1.23026	0.3973
			1.87054	1.75724	0.04578	1.00015	0.35179		1.57307	1.59265	0.88006	1.24061	0.38365
			1.89155	1.74186	0.02938	1.01313	0.31995		1.58569	1.59635	0.86921	1.25094	0.36897
			1.90655	1.72988	0.01814	1.02628	0.29677		1.59342	1.5999	0.86012	1.25901	0.35635
			1.91391	1.72285	0.01464	1.03795	0.28628		1.59459	1.60312	0.85449	1.26413	0.34726
			1.91307	1.72135	0.02047	1.04682	0.29005		1.58984	1.60567	0.85341	1.26581	0.34323
			1.90512	1.72457	0.03579	1.0521	0.30639		1.58057	1.6074	0.85764	1.26477	0.3441
			1.89173	1.73144	0.05869	1.05454	0.33187		1.56979	1.6085	0.86697	1.26246	0.34929
			1.87484	1.74068	0.08648	1.05476	0.36138		1.55903	1.60902	0.88032	1.25982	0.35782
			1.85639	1.75094	0.11565	1.05391	0.39115		1.55045	1.60893	0.89675	1.25808	0.36859
			1.83795	1.76172	0.14375	1.05355	0.41792		1.54434	1.60847	0.91512	1.25764	0.38074
			1.82071	1.77302	0.16905	1.05436	0.44015		1.54025	1.60789	0.93417	1.25805	0.39284
			1.80561	1.78511	0.19023	1.05711	0.4577		1.53741	1.60751	0.95291	1.25929	0.40381
			1.79411	1.79826	0.20671	1.06178	0.47038		1.53509	1.60838	0.96981	1.261	0.41215
			1.7882	1.81158	0.21773	1.06869	0.47752		1.534	1.61164	0.98342	1.26357	0.4165
			1.79013	1.82404	0.22107	1.07836	0.47758		1.53535	1.61792	0.99155	1.26824	0.4162
			1.80223	1.83332	0.21483	1.09087	0.4681		1.54071	1.62752	0.9923	1.27646	0.41072
			1.82595	1.8368	0.19684	1.10667	0.4464		1.55133	1.63983	0.98416	1.28911	0.40036
			1.86259	1.83293	0.16596	1.12595	0.41062		1.56799	1.65412	0.96637	1.30696	0.38641
			1.91056	1.82046	0.12324	1.14844	0.36118		1.59036	1.66833	0.93985	1.32965	0.37022
			1.96689	1.80043	0.07244	1.17291	0.3011		1.61632	1.68122	0.90756	1.35596	0.35346
			2.02618	1.77534	0.01967	1.19774	0.23635		1.64345	1.69116	0.87395	1.38392	0.33749
			2.08197	1.74962	-0.02797	1.22073	0.17487		1.66827	1.69757	0.84417	1.41092	0.32361
			2.12745	1.72786	-0.06339	1.23967	0.12545		1.6885	1.70059	0.82301	1.43456	0.31306
			2.15757	1.71471	-0.08153	1.25256	0.09517		1.70242	1.70094	0.81394	1.45265	0.30635
			2.16896	1.71312	-0.08063	1.25857	0.08877		1.7094	1.70002	0.81815	1.46361	0.30427
			2.1621	1.7242	-0.06254	1.25774	0.10643		1.71007	1.69936	0.83395	1.46704	0.30748
			2.14035	1.74606	-0.03184	1.25119	0.14453		1.70607	1.69973	0.85784	1.46328	0.31589
			2.10945	1.77527	0.00536	1.24013	0.1962		1.69946	1.70158	0.88548	1.45318	0.32873
			2.07601	1.80712	0.04312	1.22676	0.25335		1.69256	1.70469	0.91266	1.43897	0.34493
			2.04584	1.83676	0.07706	1.21219	0.30829		1.68694	1.7082	0.93666	1.42258	0.36262
			2.02298	1.8602	0.10529	1.19765	0.35549		1.68394	1.71102	0.95609	1.40641	0.37973
			2.00869	1.87597	0.12709	1.18337	0.39222		1.68318	1.71313	0.97081	1.39205	0.39441
			2.00236	1.88413	0.14394	1.16982	0.419		1.68442	1.71407	0.98196	1.38083	0.40556
			2.00157	1.88681	0.15689	1.15703	0.43792		1.68654	1.71505	0.99008	1.37361	0.41208
			2.00322	1.88652	0.16726	1.14537	0.45263		1.68805	1.7166	0.99548	1.37009	0.41465
			2.00486	1.88619	0.17498	1.13483	0.46566		1.68834	1.71993	0.99811	1.36973	0.41387
			2.0049	1.88722	0.1798	1.12596	0.47856		1.68688	1.72511	0.99758	1.37176	0.41077
			2.00354	1.88996	0.18073	1.1193	0.49047		1.68415	1.73153	0.99349	1.37567	0.40637
			2.00209	1.89304	0.17711	1.11487	0.49959		1.68163	1.73799	0.98594	1.38062	0.40193
			2.00213	1.89528	0.16943	1.11281	0.5035		1.68021	1.74318	0.97601	1.38638	0.39805
			2.00503	1.89478	0.15827	1.11288	0.50066		1.68124	1.74573	0.96484	1.39246	0.39522
			2.01093	1.89172	0.1456	1.11453	0.49081		1.68463	1.74578	0.95459	1.39833	0.39355
			2.01946	1.88669	0.13392	1.1171	0.47608		1.68992	1.74342	0.94711	1.40325	0.3931
			2.02881	1.88169	0.12456	1.1199	0.45959		1.69579	1.74023	0.94333	1.40654	0.39348
			2.03704	1.87835	0.11875	1.12244	0.44465		1.70076	1.73741	0.94379	1.4081	0.39378
			2.04321	1.8774	0.11594	1.12473	0.4326		1.70386	1.7359	0.94779	1.40822	0.3927
			2.04686	1.87826	0.11436	1.12697	0.42285		1.70487	1.7359	0.95355	1.40802	0.38934
			2.04936	1.87917	0.11184	1.13062	0.41233		1.7043	1.7375	0.95912	1.40929	0.38218
			2.05303	1.87703	0.10517	1.13613	0.3972		1.70331	1.73918	0.96197	1.41293	0.37076
			2.05997	1.86969	0.09363	1.14474	0.37418		1.7029	1.74042	0.96092	1.42027	0.35534
			2.07149	1.85589	0.07676	1.15667	0.34263		1.70382	1.74039	0.95512	1.43082	0.33714
			2.08726	1.83684	0.05719	1.17075	0.30538		1.70637	1.73911	0.94604	1.44326	0.31841
			2.105	1.81566	0.03856	1.18543	0.26845		1.7099	1.73686	0.93585	1.45548	0.30174
			2.12104	1.79612	0.02573	1.19833	0.23937		1.71346	1.73384	0.92747	1.46481	0.29048
			2.13141	1.78204	0.02202	1.20708	0.22505		1.71638	1.73038	0.92388	1.46961	0.28695
			2.13317	1.77564	0.02949	1.20976	0.22875		1.71826	1.72662	0.92681	1.46858	0.29183
			2.12557	1.77705	0.04735	1.20633	0.24956		1.71929	1.72249	0.93634	1.46249	0.30464
			2.11033	1.78446	0.07242	1.1979	0.28244		1.71995	1.71826	0.95069	1.45312	0.32339
			2.09066	1.79484	0.10027	1.1864	0.32009		1.72077	1.71392	0.96711	1.44265	0.34516
			2.07049	1.80487	0.12648	1.17442	0.35516		1.7219	1.71013	0.98271	1.4334	0.36672
			2.05344	1.81256	0.14778	1.16417	0.38284		1.72356	1.70727	0.99504	1.4268	0.38528
			2.04122	1.81716	0.16306	1.15675	0.40179		1.72511	1.7058	1.00326	1.423	0.39966
			2.03374	1.81916	0.17288	1.1519	0.4135		1.72636	1.70597	1.00824	1.4218	0.40916
			2.02942	1.8203	0.17935	1.14942	0.42163		1.72661	1.7079	1.01154	1.42208	0.41479
			2.02628	1.82206	0.18481	1.14742	0.42991		1.72627	1.71132	1.01554	1.42226	0.41785
			2.0225	1.82574	0.19094	1.14489	0.44029		1.72577	1.71676	1.02168	1.42167	0.41976
			2.01707	1.83135	0.19885	1.14122	0.45327		1.72567	1.72383	1.0311	1.42003	0.42146
			2.00994	1.83855	0.20852	1.13591	0.46751		1.72659	1.73315	1.04344	1.41698	0.4233
			2.00181	1.84604	0.2191	1.12924	0.48145		1.72891	1.74416	1.05806	1.41321	0.42501
			1.99377	1.85244	0.22968	1.12158	0.49327		1.73232	1.75619	1.07347	1.40879	0.42629
			1.98666	1.85658	0.23959	1.11366	0.50258		1.73644	1.76816	1.08827	1.40399	0.42703
			1.98075	1.85753	0.24775	1.10581	0.50937		1.74016	1.77847	1.10099	1.39919	0.42722
			1.97691	1.85423	0.25385	1.09919	0.51395		1.74314	1.78534	1.11086	1.39446	0.42763
			1.97526	1.8468	0.25686	1.09456	0.51604		1.7444	1.78844	1.1168	1.39017	0.42864
			1.97632	1.83514	0.25652	1.09296	0.51528		1.74416	1.78736	1.11845	1.38664	0.43086
			1.98042	1.82044	0.25247	1.09462	0.51112		1.74264	1.78301	1.11548	1.38479	0.43422
			1.98705	1.80403	0.24538	1.09944	0.50406		1.74058	1.77686	1.10921	1.38487	0.43832
			1.99482	1.78838	0.23659	1.10659	0.4959		1.73845	1.77026	1.10091	1.38721	0.4426
			2.00153	1.7753	0.22829	1.11462	0.49027		1.7371	1.76448	1.09301	1.3917	0.44681
			2.0049	1.76698	0.22238	1.1218	0.49017		1.73663	1.76033	1.08771	1.39773	0.45045
			2.00335	1.76351	0.21998	1.12676	0.4988		1.73725	1.75726	1.0865	1.40473	0.45402
			1.99672	1.76413	0.22135	1.12905	0.51559		1.73891	1.75546	1.0898	1.41196	0.45768
			1.987	1.76623	0.22417	1.12942	0.53755		1.74161	1.75457	1.09573	1.41955	0.46212
			1.97844	1.76619	0.22524	1.1292	0.55867		1.74547	1.75471	1.10163	1.42745	0.46746
			1.97567	1.76107	0.22048	1.13043	0.57154		1.75048	1.75609	1.10368	1.43653	0.4736
			1.98292	1.74852	0.20656	1.13451	0.56935		1.75682	1.75927	1.09904	1.44708	0.47982
			2.00222	1.72817	0.18153	1.14269	0.54815		1.76422	1.76401	1.08568	1.45979	0.48551
			2.03328	1.70145	0.14568	1.15518	0.50795		1.77215	1.77003	1.06396	1.47473	0.49032
			2.07227	1.67121	0.102	1.171	0.45295		1.77959	1.77634	1.03639	1.49079	0.49368
			2.11387	1.64152	0.05522	1.18882	0.39031		1.78524	1.78255	1.00742	1.50682	0.49614
			2.15162	1.61592	0.0118	1.20635	0.32938		1.78827	1.78762	0.98199	1.52119	0.49781
			2.18008	1.59751	-0.02235	1.22166	0.27877		1.78784	1.79202	0.96476	1.53179	0.49928
			2.19542	1.58769	-0.04219	1.23225	0.24548		1.78403	1.7959	0.9596	1.53735	0.50056
			2.19694	1.58638	-0.04491	1.23648	0.23333		1.77751	1.79978	0.96785	1.53697	0.50213
			2.18562	1.59202	-0.03076	1.23309	0.2427		1.77025	1.80359	0.98851	1.53094	0.50373
			2.16471	1.60261	-0.0025	1.22226	0.2704		1.76356	1.80763	1.01854	1.51995	0.50489
			2.1379	1.61592	0.03468	1.20484	0.31151		1.75878	1.81091	1.054	1.50546	0.50592
			2.10863	1.62989	0.07498	1.18295	0.35949		1.75658	1.8136	1.08999	1.48917	0.50687
			2.07971	1.6434	0.11376	1.15954	0.40816		1.75696	1.81557	1.12369	1.47268	0.50796
			2.05278	1.65568	0.14752	1.1376	0.45237		1.75888	1.81728	1.15256	1.45731	0.5099
			2.02829	1.66662	0.17591	1.11924	0.48955		1.76119	1.82057	1.17734	1.44368	0.51317
			2.00595	1.6767	0.20013	1.1056	0.5184		1.76267	1.82621	1.19909	1.43204	0.518
			1.98531	1.68651	0.22318	1.09631	0.54058		1.76317	1.8355	1.22008	1.42194	0.52462
			1.96557	1.69633	0.24751	1.08941	0.55851		1.76237	1.84821	1.24218	1.41242	0.53291
			1.94708	1.7066	0.27421	1.08316	0.57512		1.76132	1.86314	1.26571	1.40286	0.54264
			1.93026	1.71688	0.30214	1.0754	0.59221		1.76064	1.87838	1.28975	1.39253	0.55313
			1.91693	1.72671	0.32814	1.06515	0.61		1.76154	1.89202	1.31158	1.38149	0.56399
			1.9087	1.73551	0.34836	1.05301	0.62766		1.76378	1.90284	1.32836	1.37007	0.57445
			1.90693	1.74221	0.35944	1.0397	0.64319		1.76792	1.91048	1.33824	1.35919	0.58408
			1.91194	1.74598	0.36095	1.02659	0.65512		1.773	1.9152	1.34126	1.3492	0.59295
			1.92291	1.74676	0.35449	1.01509	0.66261		1.77927	1.91861	1.33905	1.34097	0.60046
			1.93726	1.74463	0.34403	1.0055	0.66579		1.78576	1.92196	1.33495	1.33423	0.60683
			1.95203	1.73983	0.33437	0.99781	0.66596		1.79234	1.92595	1.3323	1.32875	0.6122
			1.96466	1.73298	0.32897	0.99201	0.66425		1.7993	1.93102	1.33387	1.32432	0.61623
			1.97364	1.72468	0.32965	0.98802	0.66146		1.8067	1.93634	1.34013	1.32108	0.61905
			1.97955	1.71546	0.33481	0.98597	0.65719		1.81511	1.9419	1.34914	1.31975	0.61984
			1.98404	1.70579	0.34113	0.98619	0.65075		1.82457	1.94675	1.35826	1.32111	0.61838
			1.98957	1.69661	0.34531	0.98888	0.64084		1.83487	1.95129	1.36456	1.32652	0.61404
			1.9989	1.68864	0.34474	0.9938	0.62765		1.84652	1.9557	1.36592	1.33679	0.60721
			2.01282	1.6827	0.33956	1.00016	0.61228		1.85845	1.96045	1.36237	1.35167	0.5986
			2.03099	1.67914	0.33147	1.00666	0.59727		1.87075	1.96581	1.35601	1.3701	0.58949
			2.05254	1.6781	0.32367	1.01266	0.58503		1.88286	1.97192	1.34959	1.39027	0.5816
			2.07561	1.67853	0.31879	1.01803	0.577		1.89485	1.97848	1.34552	1.41028	0.57674
			2.09968	1.67873	0.31693	1.02409	0.57235		1.90658	1.98536	1.34456	1.42856	0.57555
			2.12544	1.67664	0.31556	1.0327	0.5676		1.91854	1.99262	1.34553	1.44479	0.57774
			2.15497	1.66997	0.31018	1.04658	0.55747		1.93138	2.00032	1.34544	1.46007	0.58252
			2.19093	1.65779	0.29569	1.06721	0.53702		1.94628	2.00901	1.34072	1.47634	0.58812
			2.23473	1.6405	0.26827	1.09482	0.50239		1.96347	2.01962	1.32841	1.49544	0.59243
			2.28596	1.62004	0.22759	1.12704	0.45392		1.98325	2.03218	1.30812	1.51793	0.59429
			2.34098	1.60026	0.17754	1.1608	0.39649		2.00484	2.04738	1.28161	1.54326	0.59315
			2.39408	1.58533	0.12611	1.19061	0.33886		2.02656	2.06398	1.25383	1.56886	0.59022
			2.43796	1.57955	0.08352	1.21221	0.29246		2.04628	2.08179	1.23102	1.59101	0.58707
			2.4659	1.5858	0.05963	1.22231	0.26818		2.06125	2.09965	1.21959	1.60546	0.58643
			2.4739	1.60497	0.06104	1.22005	0.27324		2.06991	2.11687	1.22378	1.6095	0.59016
			2.46168	1.63548	0.08968	1.20701	0.30989		2.07174	2.13303	1.24508	1.60202	0.60019
			2.43335	1.6741	0.14134	1.18648	0.37389		2.06796	2.14833	1.28095	1.58464	0.61629
			2.39568	1.71654	0.20726	1.16297	0.45604		2.06104	2.16292	1.32683	1.56084	0.63758
			2.35697	1.75889	0.27667	1.14065	0.54424		2.05418	2.17783	1.37579	1.53522	0.66177
			2.32435	1.79797	0.33899	1.12269	0.62717		2.05104	2.19305	1.42162	1.5122	0.68654
			2.30285	1.83219	0.3867	1.11077	0.69579		2.05339	2.2095	1.45927	1.49517	0.70938
			2.29457	1.86175	0.41664	1.1047	0.7457		2.0624	2.22714	1.48649	1.48547	0.72816
			2.29833	1.88745	0.42964	1.10351	0.77634		2.07697	2.2461	1.50298	1.48313	0.74152
			2.31113	1.91059	0.43046	1.10523	0.79136		2.09547	2.26618	1.511	1.48657	0.74917
			2.32913	1.93281	0.42536	1.10818	0.79586		2.11544	2.28713	1.51379	1.4936	0.75072
			2.34875	1.95441	0.42042	1.11106	0.79537		2.13502	2.30803	1.51458	1.50188	0.74689
			2.36743	1.97571	0.41963	1.11341	0.79373		2.15265	2.3285	1.51617	1.51009	0.73855
			2.38431	1.99619	0.42461	1.11607	0.79337		2.16865	2.34793	1.51977	1.51763	0.72746
			2.40013	2.01505	0.43374	1.12002	0.79355		2.18353	2.36602	1.52486	1.52499	0.71508
			2.41612	2.03183	0.44396	1.12669	0.79299		2.19839	2.38298	1.53059	1.53309	0.70346
			2.43409	2.04643	0.45179	1.13754	0.7893		2.21452	2.39907	1.53515	1.54329	0.69439
			2.45481	2.05922	0.4548	1.15222	0.78122		2.232	2.41485	1.53755	1.55641	0.68956
			2.4786	2.0712	0.45254	1.17009	0.76841		2.2506	2.43132	1.53717	1.57272	0.68953
			2.5048	2.0828	0.44632	1.18917	0.75261		2.26945	2.44831	1.53476	1.5914	0.69428
			2.53172	2.09558	0.43928	1.20706	0.73633		2.28758	2.46626	1.53177	1.61123	0.70279
			2.55769	2.11022	0.43515	1.22128	0.72331		2.304	2.48461	1.53049	1.63058	0.71392
			2.58131	2.12743	0.4366	1.23039	0.71654		2.31861	2.50266	1.53307	1.64782	0.72563
			2.60172	2.14766	0.44511	1.23378	0.71857		2.33117	2.52014	1.54072	1.66187	0.73636
			2.61975	2.1704	0.46009	1.233	0.72909		2.3427	2.53659	1.55369	1.67302	0.74501
			2.63705	2.19574	0.47814	1.23025	0.74668		2.35441	2.55282	1.57046	1.68185	0.75179
			2.65645	2.22201	0.49515	1.22871	0.76644		2.36745	2.56928	1.58809	1.69046	0.75601
			2.68101	2.24848	0.50604	1.23197	0.78321		2.38306	2.58743	1.60315	1.70159	0.75898
			2.7134	2.27275	0.5065	1.24284	0.79113		2.40206	2.60805	1.61165	1.71725	0.76072
			2.75518	2.29348	0.49439	1.26237	0.78563		2.42507	2.63127	1.6114	1.73893	0.76162
			2.80609	2.30939	0.47	1.29035	0.76499		2.45176	2.65699	1.60164	1.76706	0.7614
			2.86372	2.32092	0.43657	1.32442	0.73161		2.48206	2.684	1.58451	1.80001	0.76023
			2.92401	2.32956	0.39992	1.3608	0.69075		2.51451	2.71093	1.56395	1.83517	0.75812
			2.98127	2.33798	0.36763	1.39545	0.65105		2.54764	2.73641	1.54564	1.86886	0.75595
			3.03048	2.35011	0.34631	1.42393	0.62148		2.57974	2.75953	1.53508	1.89749	0.75472
			3.06755	2.36877	0.34061	1.44371	0.6089		2.60912	2.78031	1.53606	1.91774	0.7556
			3.09081	2.39644	0.3516	1.45414	0.61698		2.63438	2.79984	1.54943	1.92855	0.7596
			3.10182	2.43335	0.37689	1.45727	0.64421		2.65571	2.81946	1.57321	1.93091	0.76731
			3.10418	2.47785	0.41114	1.45619	0.68481		2.67361	2.84067	1.60332	1.92717	0.77795
			3.10291	2.52713	0.44715	1.45494	0.73092		2.68956	2.86454	1.63386	1.9212	0.79041
			3.10288	2.57788	0.47933	1.45707	0.77431		2.70507	2.89145	1.66006	1.91686	0.80291
			3.10796	2.62763	0.50358	1.46442	0.80904		2.72207	2.92093	1.67893	1.9168	0.81367
			3.11972	2.67419	0.5184	1.47715	0.83177		2.7415	2.95209	1.68946	1.92262	0.82111
			3.13848	2.71735	0.5251	1.49394	0.84225		2.76394	2.98406	1.69311	1.93477	0.82433
			3.16286	2.7575	0.52687	1.51264	0.84259		2.78867	3.0162	1.69302	1.95165	0.82275
			3.19149	2.79514	0.52624	1.53169	0.83636		2.81595	3.04796	1.69205	1.97219	0.81745
			3.22267	2.83096	0.5259	1.55014	0.82662		2.84379	3.07973	1.6929	1.99487	0.80902
			3.25644	2.86502	0.52678	1.5687	0.81622		2.87208	3.11209	1.6978	2.01891	0.79915
			3.29227	2.89761	0.52855	1.58784	0.80683		2.89959	3.14574	1.7067	2.04368	0.78863
			3.33087	2.92878	0.53043	1.60894	0.79963		2.92661	3.1809	1.71903	2.06948	0.77876
			3.37266	2.95894	0.53137	1.63197	0.79551		2.9531	3.21785	1.73361	2.09625	0.77034
			3.41745	2.98889	0.53106	1.65635	0.79521		2.97961	3.25617	1.7489	2.12348	0.76377
			3.4643	3.01974	0.52975	1.68018	0.79883		3.00675	3.29507	1.76295	2.15026	0.75925
			3.51204	3.05195	0.52858	1.70205	0.80628		3.03539	3.33361	1.7748	2.17617	0.7573
			3.55909	3.0854	0.52824	1.72029	0.81679		3.06621	3.3713	1.78363	2.20014	0.75771
			3.60451	3.11978	0.53009	1.73504	0.82895		3.09929	3.40728	1.78987	2.22192	0.76048
			3.64776	3.15356	0.53469	1.74678	0.84087		3.13475	3.44192	1.79405	2.2419	0.76561
			3.68885	3.18524	0.54223	1.75801	0.85138		3.17263	3.47459	1.79782	2.26067	0.77282
			3.72844	3.21435	0.55181	1.76993	0.85909		3.21157	3.50619	1.80261	2.27921	0.78121
			3.76717	3.24126	0.56307	1.78431	0.86374		3.2511	3.53692	1.80989	2.29837	0.78977
			3.8057	3.26744	0.57474	1.8015	0.86551		3.29016	3.56805	1.8201	2.3184	0.79762
			3.84443	3.29376	0.58575	1.8213	0.86481		3.32789	3.59872	1.83284	2.3398	0.80385
			3.88334	3.32279	0.59491	1.84278	0.86242		3.36386	3.63014	1.8472	2.36163	0.80796
			3.9227	3.35485	0.60113	1.86505	0.85892		3.39789	3.66225	1.86172	2.38393	0.81034
			3.96218	3.3903	0.60432	1.88778	0.85452		3.42985	3.69473	1.87512	2.40627	0.811
			4.00169	3.4281	0.60411	1.91046	0.84972		3.46054	3.72752	1.88614	2.42817	0.81133
			4.04125	3.46711	0.60131	1.93302	0.84484		3.49022	3.76083	1.89502	2.44919	0.81174
			4.08075	3.50596	0.59655	1.95525	0.84011		3.51913	3.79445	1.90174	2.46923	0.81254
			4.12053	3.54406	0.59086	1.97723	0.83595		3.54782	3.82916	1.906	2.48843	0.81343
			4.16052	3.58151	0.58472	1.99804	0.83226		3.57655	3.86517	1.90792	2.50646	0.81381
			4.2012	3.6189	0.57842	2.01736	0.82893		3.60576	3.90358	1.90695	2.5241	0.81258
			4.24284	3.65659	0.57104	2.03495	0.82605		3.63534	3.94428	1.90257	2.54193	0.80934
			4.28512	3.69556	0.56217	2.05168	0.8235		3.66535	3.98777	1.89465	2.56121	0.80409
			4.32806	3.73516	0.55152	2.06825	0.82188		3.6961	4.03288	1.8842	2.58286	0.79751
			4.3709	3.77568	0.53901	2.08573	0.82151		3.72718	4.07966	1.87296	2.60712	0.79063
			4.41339	3.81647	0.52584	2.10519	0.82321		3.75885	4.1266	1.86373	2.63374	0.78473
			4.45458	3.85723	0.5132	2.12669	0.82759		3.79071	4.1734	1.85891	2.66197	0.78073
			4.49425	3.89737	0.50287	2.15019	0.83454		3.82321	4.21865	1.86034	2.69028	0.77893
			4.53257	3.93734	0.49611	2.17477	0.84347		3.85612	4.26304	1.86865	2.71775	0.77871
			4.56968	3.97639	0.49348	2.19907	0.85334		3.88993	4.30555	1.88306	2.74315	0.77949
			4.60627	4.01467	0.49511	2.22227	0.86314		3.92443	4.34693	1.90139	2.76665	0.78054
			4.64276	4.0518	0.4997	2.2439	0.87229		3.95975	4.38708	1.92091	2.78898	0.78178
			4.68022	4.08715	0.50545	2.26387	0.88068		3.99568	4.42641	1.93906	2.81102	0.78361
			4.71835	4.12075	0.51062	2.28237	0.88845		4.03152	4.46507	1.95391	2.83363	0.78624
			4.7575	4.15288	0.51357	2.29998	0.89602		4.06674	4.50355	1.96496	2.85759	0.78976
			4.79739	4.18422	0.51302	2.31717	0.90429		4.10117	4.5421	1.97226	2.88286	0.79518
			4.83779	4.21597	0.50865	2.33424	0.91286		4.13454	4.5814	1.97658	2.90917	0.8015
			4.8788	4.24951	0.50073	2.35161	0.922		4.16732	4.6217	1.97912	2.93596	0.80842
			4.92065	4.28606	0.49032	2.36893	0.93033		4.2003	4.66315	1.98103	2.96259	0.81484
			4.96314	4.32619	0.47909	2.3867	0.93853		4.23394	4.70564	1.98323	2.98896	0.82054
			5.00695	4.36981	0.46873	2.40434	0.94583		4.26914	4.74876	1.98664	3.01497	0.82504
			5.05177	4.41657	0.45989	2.42181	0.95244		4.30533	4.7919	1.99079	3.04003	0.82805
			5.09704	4.46495	0.45393	2.43929	0.95829		4.3421	4.83509	1.99608	3.0645	0.82997
			5.14325	4.51312	0.45057	2.45677	0.96308		4.37909	4.87718	2.00188	3.08769	0.8307
			5.18939	4.5597	0.44925	2.47445	0.96602		4.41502	4.91891	2.00762	3.1097	0.83014
			5.23549	4.60374	0.44906	2.49303	0.96628		4.44947	4.96049	2.01274	3.13079	0.82859
			5.28101	4.64474	0.44964	2.51314	0.96295		4.48238	5.00263	2.01755	3.15123	0.82604
			5.32556	4.68258	0.45071	2.53557	0.957		4.51414	5.04533	2.02276	3.17214	0.82358
			5.36848	4.71831	0.45218	2.56035	0.94863		4.54504	5.08912	2.02903	3.19415	0.82182
			5.40962	4.75302	0.45451	2.58679	0.94062		4.57586	5.13326	2.03772	3.21752	0.82164
			5.44823	4.78807	0.4578	2.61371	0.93397		4.60647	5.1771	2.0494	3.24207	0.82326
			5.48458	4.82447	0.46177	2.63987	0.93075		4.63741	5.22017	2.06386	3.26712	0.82656
			5.51906	4.86291	0.46519	2.66327	0.93045		4.66864	5.26202	2.07986	3.29078	0.83014
			5.55286	4.90308	0.46711	2.68276	0.93246		4.69986	5.30241	2.09552	3.31181	0.8328
			5.58758	4.94478	0.4666	2.69839	0.93525		4.7312	5.34169	2.10893	3.32961	0.83353
			5.62389	4.98698	0.46303	2.71072	0.93774		4.7625	5.38084	2.11836	3.34353	0.83223
			5.6625	5.02859	0.45709	2.72098	0.93973		4.79372	5.42005	2.12368	3.35463	0.82881
			5.70329	5.06864	0.44986	2.73048	0.94202		4.82456	5.45979	2.12604	3.36322	0.82457
			5.74536	5.1067	0.44241	2.74055	0.9459		4.85502	5.50006	2.1268	3.37073	0.82109
			5.78794	5.14174	0.43547	2.75151	0.95183		4.88539	5.54015	2.1279	3.37835	0.81908
			5.83066	5.17383	0.42827	2.7643	0.95886		4.9155	5.57987	2.13021	3.38776	0.81882
			5.87369	5.20274	0.41895	2.77862	0.96436		4.94598	5.61882	2.13359	3.40015	0.8196
			5.91816	5.22813	0.40499	2.79504	0.96382		4.97734	5.65673	2.13679	3.41664	0.81972
			5.96558	5.25039	0.38421	2.81405	0.95354		5.01014	5.69386	2.13798	3.43815	0.81818
			6.01623	5.27021	0.35548	2.83608	0.93167		5.04412	5.73102	2.1356	3.46507	0.81489
			6.06979	5.28922	0.31988	2.86055	0.89922		5.07916	5.76865	2.12948	3.49587	0.80956
			6.1234	5.30917	0.2813	2.88659	0.86131		5.11305	5.8073	2.12115	3.52903	0.80339
			6.17358	5.33178	0.24515	2.91221	0.82577		5.1447	5.84656	2.1133	3.56073	0.79836
			6.21555	5.35946	0.21775	2.93397	0.8005		5.17142	5.88611	2.10993	3.58684	0.79485
			6.24532	5.39267	0.20402	2.94895	0.79286		5.19202	5.92437	2.11442	3.60381	0.79452
			6.26129	5.43113	0.20624	2.95481	0.80553		5.20558	5.96101	2.12879	3.60982	0.79704
			6.26382	5.4729	0.22355	2.95112	0.83721		5.21259	5.99495	2.15328	3.60464	0.80239
			6.25671	5.51548	0.25141	2.93863	0.88259		5.21436	6.02665	2.18587	3.59071	0.81017
			6.24489	5.5558	0.28351	2.92053	0.9336		5.2129	6.05639	2.2233	3.57247	0.81977
			6.23395	5.59128	0.31309	2.90055	0.9824		5.21062	6.08509	2.26098	3.55416	0.83133
			6.22882	5.62004	0.33429	2.88215	1.02277		5.20985	6.11282	2.29458	3.53997	0.84385
			6.23206	5.64149	0.34359	2.8681	1.05074		5.21218	6.14059	2.32147	3.53265	0.85665
			6.24391	5.65631	0.34057	2.86015	1.0659		5.21832	6.16773	2.34021	3.53282	0.86832
			6.26306	5.66592	0.32761	2.85817	1.06961		5.22852	6.1938	2.35108	3.53985	0.87766
			6.28617	5.67219	0.3084	2.86109	1.0654		5.24179	6.21803	2.35621	3.55162	0.88313
			6.30971	5.67758	0.28717	2.86726	1.05712		5.2565	6.24027	2.35818	3.56524	0.88424
			6.3296	5.6838	0.26848	2.87421	1.04948		5.26998	6.26048	2.36138	3.57813	0.88166
			6.34363	5.69214	0.25489	2.88067	1.04552		5.28078	6.27891	2.36812	3.58828	0.87618
			6.35022	5.70326	0.24756	2.88518	1.04756		5.287	6.2963	2.38016	3.59425	0.86987
			6.34968	5.71719	0.24588	2.88685	1.05642		5.28834	6.31375	2.3977	3.59514	0.86452
			6.34384	5.7324	0.24811	2.88584	1.07132		5.28545	6.33077	2.41943	3.59119	0.8617
			6.33532	5.74735	0.25219	2.88251	1.0893		5.28028	6.34794	2.44257	3.58343	0.8616
			6.32718	5.76024	0.25579	2.87801	1.10785		5.27533	6.36426	2.46456	3.5731	0.86452
			6.32207	5.77013	0.25744	2.87307	1.12347		5.27248	6.37993	2.48309	3.56162	0.86945
			6.32159	5.77639	0.25629	2.86887	1.1345		5.27281	6.39409	2.49705	3.55069	0.87542
			6.32556	5.77984	0.25209	2.86555	1.14076		5.27595	6.40718	2.50635	3.54113	0.88131
			6.33251	5.78196	0.24611	2.86296	1.14385		5.28057	6.41835	2.51259	3.53301	0.88674
			6.33992	5.78501	0.23933	2.85985	1.14629		5.28401	6.42799	2.51747	3.52652	0.89098
			6.34467	5.79073	0.23356	2.85481	1.15121		5.28402	6.43526	2.523	3.52061	0.89372
			6.34384	5.80016	0.23033	2.84693	1.16021		5.27876	6.43993	2.5308	3.51447	0.89472
			6.33647	5.8124	0.23098	2.83497	1.17412		5.26808	6.4407	2.54135	3.50751	0.89438
			6.32277	5.8258	0.23586	2.81958	1.1921		5.25245	6.43806	2.55445	3.49991	0.89348
			6.30488	5.83785	0.24439	2.80103	1.21126		5.23416	6.43237	2.56944	3.49102	0.89243
			6.28578	5.84576	0.25477	2.78183	1.22835		5.21508	6.42541	2.58424	3.48216	0.89173
			6.26936	5.84783	0.2642	2.76398	1.23969		5.19784	6.41908	2.59721	3.47402	0.89159
			6.25889	5.84335	0.2697	2.74947	1.24229		5.18393	6.41504	2.60636	3.46743	0.89163
			6.25696	5.83315	0.26816	2.7404	1.23414		5.1741	6.41481	2.60992	3.46395	0.89062
			6.26389	5.8188	0.25741	2.73799	1.2142		5.16815	6.4179	2.60697	3.46428	0.88756
			6.27955	5.80203	0.23737	2.74191	1.18342		5.16579	6.42301	2.59781	3.46874	0.88155
			6.3009	5.78483	0.20926	2.75125	1.14398		5.16501	6.42805	2.58371	3.47652	0.87217
			6.32439	5.7681	0.17752	2.76362	1.10086		5.16425	6.43024	2.56775	3.48631	0.86042
			6.34483	5.75307	0.1469	2.77603	1.05992		5.16157	6.42856	2.5536	3.49547	0.84829
			6.35723	5.7402	0.1241	2.78507	1.02861		5.15566	6.42251	2.54598	3.50093	0.83887
			6.35676	5.72987	0.11324	2.78758	1.01354		5.14478	6.41341	2.548	3.49944	0.83443
			6.34115	5.72236	0.11788	2.78134	1.01874		5.12942	6.40274	2.56219	3.48959	0.83677
			6.31028	5.71773	0.13787	2.76671	1.04537		5.10985	6.39235	2.58735	3.47121	0.84595
			6.26717	5.71616	0.17034	2.74473	1.08984		5.08848	6.38369	2.62131	3.44677	0.861
			6.21643	5.7166	0.21032	2.71906	1.14523		5.06651	6.37636	2.65928	3.41935	0.87933
			6.16426	5.71835	0.25211	2.69318	1.20298		5.0466	6.36989	2.69656	3.39301	0.89807
			6.11601	5.71997	0.29005	2.66994	1.25511		5.02953	6.36328	2.72903	3.37044	0.91476
			6.07562	5.72041	0.32077	2.6513	1.29552		5.01589	6.35529	2.75465	3.35275	0.92762
			6.0445	5.71884	0.342	2.63707	1.32212		5.00489	6.34517	2.77272	3.33924	0.93625
			6.02259	5.71525	0.35399	2.6259	1.33646		4.99609	6.33317	2.78438	3.32835	0.94074
			6.00741	5.70963	0.35858	2.61618	1.34146		4.98823	6.31978	2.79127	3.3178	0.94237
			5.99695	5.70261	0.35819	2.60612	1.34187		4.98124	6.30575	2.79516	3.30695	0.94293
			5.98977	5.69425	0.35477	2.59547	1.34106		4.97555	6.29136	2.7966	3.29621	0.94371
			5.98494	5.6843	0.35001	2.58452	1.3406		4.97163	6.27654	2.79564	3.28692	0.94582
			5.98238	5.6724	0.34402	2.57517	1.33956		4.96961	6.2618	2.79113	3.28115	0.95019
			5.98223	5.65705	0.33644	2.56889	1.33592		4.97014	6.24603	2.78163	3.28003	0.95654
			5.98416	5.63733	0.32671	2.56651	1.32682		4.97183	6.23007	2.76704	3.28406	0.96377
			5.9876	5.61298	0.31421	2.56859	1.30996		4.97386	6.21363	2.74753	3.29195	0.97029
			5.99086	5.5837	0.29877	2.57319	1.2846		4.9745	6.19677	2.72495	3.30089	0.97438
			5.99228	5.55056	0.28152	2.57929	1.25248		4.97283	6.17966	2.70142	3.30829	0.97443
			5.99002	5.51584	0.26422	2.58392	1.2163		4.96776	6.16296	2.6797	3.31155	0.96954
			5.98334	5.48121	0.2497	2.5855	1.18136		4.95935	6.14614	2.66324	3.30882	0.96011
			5.97121	5.44927	0.24056	2.58265	1.1535		4.94743	6.12957	2.65375	3.2997	0.94805
			5.95395	5.42187	0.23968	2.57451	1.13826		4.93237	6.11331	2.6527	3.28432	0.93617
			5.93185	5.3999	0.24805	2.56081	1.13907		4.91486	6.09754	2.65975	3.26314	0.92708
			5.90578	5.38249	0.26513	2.54256	1.15674		4.89513	6.08214	2.67274	3.23824	0.92318
			5.87813	5.36854	0.2876	2.52149	1.18682		4.87476	6.06698	2.68773	3.21165	0.92518
			5.85236	5.35521	0.30981	2.50001	1.22178		4.85579	6.05155	2.69932	3.18656	0.9325
			5.83327	5.33949	0.32395	2.48198	1.25036		4.84049	6.03472	2.70094	3.16745	0.94197
			5.82622	5.31786	0.32284	2.47021	1.26118		4.83203	6.01565	2.6875	3.1573	0.95093
			5.83575	5.28861	0.30063	2.46753	1.24477		4.83239	5.99403	2.65564	3.15966	0.95561
			5.86383	5.25087	0.25573	2.4745	1.19721		4.84277	5.96952	2.60543	3.17532	0.9547
			5.90778	5.20591	0.19132	2.48941	1.12122		4.86148	5.94247	2.54109	3.20196	0.94749
			5.96083	5.15703	0.11615	2.50798	1.02779		4.88493	5.91396	2.47074	3.23488	0.93651
			6.01244	5.10909	0.04328	2.52451	0.93248		4.90779	5.88546	2.40552	3.26682	0.92451
			6.05055	5.06727	-0.013	2.53267	0.8537		4.92432	5.85733	2.35605	3.29016	0.91585
			6.06468	5.03606	-0.04087	2.52851	0.80741		4.92957	5.83051	2.33038	3.2988	0.9137
			6.04951	5.01813	-0.03334	2.51018	0.80351		4.92133	5.80419	2.3324	3.28946	0.92041
			6.00593	5.01379	0.00882	2.47946	0.84215		4.90023	5.77804	2.35941	3.26256	0.93553
			5.94143	5.02021	0.07772	2.44122	0.91599		4.87031	5.75065	2.40375	3.2219	0.95762
			5.86617	5.03312	0.16119	2.40075	1.01157		4.83643	5.7221	2.4555	3.173	0.98334
			5.79091	5.04749	0.24536	2.36271	1.11351		4.80378	5.69203	2.50474	3.12136	1.00943
			5.72412	5.0586	0.32004	2.3299	1.20852		4.77629	5.66126	2.54419	3.07154	1.03299
			5.67007	5.06309	0.37782	2.30355	1.28703		4.75629	5.6308	2.57003	3.02633	1.0523
			5.62967	5.05936	0.41726	2.2824	1.34447		4.74351	5.60187	2.58235	2.98769	1.06634
			5.60007	5.04735	0.44084	2.26417	1.38082		4.7367	5.57495	2.58392	2.95587	1.07551
			5.57841	5.02764	0.45297	2.24742	1.39827		4.7333	5.55074	2.57874	2.93095	1.0805
			5.56129	5.00185	0.45897	2.23071	1.40078		4.73144	5.52817	2.5704	2.9132	1.08253
			5.54737	4.97169	0.46223	2.21412	1.39266		4.72912	5.50671	2.56094	2.90171	1.08231
			5.53548	4.93845	0.46436	2.19778	1.37753		4.72534	5.48546	2.55131	2.89558	1.08053
			5.52586	4.90283	0.46498	2.18287	1.35786		4.71984	5.46313	2.54021	2.89359	1.0772
			5.51783	4.86556	0.46281	2.16983	1.33618		4.71225	5.43919	2.52671	2.89343	1.07238
			5.51082	4.82723	0.45644	2.15918	1.31417		4.70278	5.41366	2.50959	2.89273	1.06649
			5.50358	4.7881	0.44565	2.15089	1.29373		4.6916	5.38629	2.4892	2.88995	1.05971
			5.49359	4.75027	0.43169	2.14416	1.27617		4.6786	5.35872	2.46684	2.88363	1.05295
			5.47954	4.71442	0.41729	2.13864	1.26344		4.66431	5.33101	2.44457	2.87367	1.04752
			5.46009	4.68241	0.40498	2.13287	1.25636		4.64857	5.30479	2.42535	2.86044	1.04403
			5.43541	4.65459	0.39803	2.1259	1.25613		4.63188	5.27995	2.41143	2.84508	1.04378
			5.40607	4.63101	0.39822	2.11652	1.26225		4.61473	5.25636	2.40396	2.8287	1.04686
			5.37432	4.61048	0.40546	2.10409	1.27352		4.59829	5.23324	2.40278	2.81255	1.05289
			5.34235	4.59094	0.41851	2.08897	1.2872		4.58258	5.20966	2.40589	2.79727	1.06036
			5.31291	4.57045	0.43471	2.0713	1.30016		4.56858	5.18413	2.41047	2.78288	1.06831
			5.28793	4.54712	0.4509	2.05253	1.30819		4.55598	5.15626	2.41313	2.76967	1.07435
			5.26837	4.51973	0.4639	2.03446	1.30818		4.54461	5.12577	2.41033	2.75721	1.0778
			5.25484	4.4883	0.47136	2.01898	1.29783		4.53355	5.09301	2.40042	2.74519	1.07777
			5.24601	4.45406	0.47278	2.00648	1.27759		4.52199	5.05895	2.38286	2.73285	1.07524
			5.2399	4.41833	0.46795	1.99751	1.24887		4.50837	5.02456	2.35876	2.72023	1.07089
			5.23376	4.38347	0.45891	1.99155	1.21596		4.49233	4.99071	2.33083	2.70719	1.06679
			5.22498	4.35061	0.44787	1.98655	1.18346		4.47324	4.95765	2.30189	2.69329	1.06432
			5.21126	4.32095	0.43823	1.98115	1.15619		4.45148	4.92541	2.27593	2.67834	1.06459
			5.19145	4.29446	0.43239	1.97354	1.13718		4.42757	4.89355	2.25454	2.66284	1.06759
			5.16574	4.27044	0.43228	1.96297	1.12832		4.40253	4.86187	2.23941	2.6462	1.07276
			5.1354	4.24789	0.43853	1.94843	1.12891		4.37729	4.83022	2.22979	2.62824	1.07831
			5.10251	4.22606	0.44922	1.93074	1.13642		4.35285	4.79881	2.22395	2.60955	1.08247
			5.07001	4.20362	0.46167	1.91089	1.14677		4.32991	4.76774	2.21915	2.59052	1.08384
			5.04015	4.17971	0.47231	1.89079	1.15588		4.30924	4.73738	2.21261	2.57239	1.08152
			5.01542	4.15402	0.47644	1.87178	1.16034		4.29145	4.70788	2.20137	2.55606	1.07571
			4.99673	4.1255	0.47139	1.85534	1.15764		4.2766	4.67875	2.18408	2.54273	1.06732
			4.98365	4.09453	0.45647	1.84232	1.14728		4.26465	4.64946	2.16055	2.53276	1.05744
			4.97419	4.06129	0.43295	1.83267	1.13163		4.2551	4.61963	2.13212	2.52553	1.04825
			4.96535	4.02687	0.40573	1.82507	1.11346		4.24658	4.58892	2.1019	2.5193	1.04047
			4.95286	3.99195	0.38007	1.81772	1.0973		4.23759	4.55712	2.07359	2.51161	1.03496
			4.93335	3.95837	0.36235	1.8089	1.08732		4.22623	4.52441	2.05103	2.50004	1.03202
			4.90454	3.92687	0.35609	1.79697	1.08581		4.21125	4.49126	2.0365	2.48354	1.03085
			4.86584	3.89811	0.36307	1.78171	1.09293		4.19142	4.45804	2.03092	2.46152	1.03116
			4.81995	3.87186	0.38056	1.76434	1.10647		4.16715	4.42479	2.03284	2.43571	1.03147
			4.76976	3.84714	0.40415	1.74623	1.12176		4.13916	4.39146	2.0392	2.4078	1.03092
			4.7195	3.82264	0.42853	1.72953	1.13494		4.10878	4.35687	2.04632	2.3806	1.02893
			4.67235	3.79779	0.44886	1.7151	1.14233		4.07713	4.32109	2.05037	2.35558	1.02498
			4.62937	3.77185	0.46289	1.70306	1.14287		4.04561	4.28308	2.04925	2.33323	1.01947
			4.59031	3.74518	0.47101	1.6921	1.13688		4.01463	4.24326	2.04212	2.31272	1.01268
			4.55499	3.71787	0.47432	1.68111	1.12598		3.9855	4.20152	2.02908	2.29368	1.00528
			4.52276	3.68994	0.47404	1.66931	1.11108		3.95837	4.15866	2.01085	2.27594	0.99769
			4.49467	3.66065	0.47035	1.65736	1.09216		3.93413	4.11574	1.98822	2.26038	0.99042
			4.47274	3.62863	0.46151	1.64698	1.06634		3.91309	4.07353	1.96091	2.24875	0.98219
			4.46017	3.59192	0.44454	1.64104	1.0304		3.89543	4.03259	1.92856	2.24348	0.97284
			4.45793	3.54921	0.41703	1.64175	0.98196		3.88023	3.99352	1.89116	2.2457	0.96126
			4.46549	3.50038	0.37871	1.64955	0.92113		3.86638	3.95615	1.84917	2.25464	0.94693
			4.4787	3.4476	0.33291	1.66252	0.85224		3.85157	3.92071	1.80541	2.2675	0.93051
			4.49037	3.39401	0.28584	1.67692	0.78362		3.83343	3.88673	1.76361	2.28006	0.91356
			4.4924	3.34507	0.24613	1.68679	0.72584		3.81	3.85444	1.72849	2.28625	0.89775
			4.47754	3.30482	0.22189	1.68712	0.68847		3.78023	3.82355	1.70438	2.28155	0.88536
			4.44218	3.2766	0.21862	1.67552	0.67862		3.74454	3.79421	1.6938	2.264	0.87853
			4.3875	3.25942	0.23712	1.65218	0.69674		3.7049	3.76559	1.69657	2.23411	0.87769
			4.31876	3.2515	0.27272	1.61984	0.73851		3.66315	3.73747	1.70935	2.19478	0.88289
			4.24355	3.24776	0.31848	1.58354	0.79506		3.62143	3.70885	1.7281	2.1509	0.89246
			4.16988	3.24325	0.36558	1.54826	0.85662		3.5813	3.67905	1.74686	2.10784	0.9046
			4.10372	3.23376	0.40733	1.51769	0.91339		3.54375	3.6468	1.76175	2.06922	0.91683
			4.04802	3.21722	0.43892	1.4937	0.95991		3.50843	3.61233	1.76966	2.03764	0.92781
			4.00308	3.19348	0.45915	1.47608	0.99304		3.47481	3.57514	1.76975	2.01335	0.93575
			3.96667	3.16455	0.46926	1.46345	1.01315		3.44253	3.53616	1.76283	1.99531	0.94064
			3.93539	3.13332	0.47263	1.4541	1.02275		3.41136	3.49622	1.75104	1.98169	0.94257
			3.90598	3.1023	0.47237	1.44568	1.02505		3.38084	3.45688	1.73639	1.96936	0.94154
			3.87577	3.07367	0.47097	1.43732	1.02323		3.35095	3.41919	1.7214	1.95633	0.93807
			3.84342	3.04788	0.47025	1.42768	1.01891		3.32191	3.3843	1.70709	1.94081	0.93225
			3.80935	3.02367	0.46984	1.41704	1.0128		3.29396	3.352	1.6938	1.92248	0.92418
			3.77446	2.9995	0.46783	1.40532	1.00335		3.26704	3.32252	1.68044	1.90221	0.91357
			3.74131	2.97281	0.46144	1.39318	0.98791		3.24184	3.29447	1.66494	1.88143	0.89994
			3.71244	2.94111	0.44749	1.38163	0.96306		3.21876	3.26659	1.64537	1.86262	0.88291
			3.69061	2.90326	0.42314	1.37165	0.9261		3.19881	3.23792	1.61975	1.84767	0.86227
			3.676	2.85876	0.38803	1.36441	0.8763		3.18142	3.20691	1.58783	1.8377	0.83873
			3.6677	2.80958	0.34397	1.36029	0.81653		3.16601	3.1732	1.55084	1.8322	0.81324
			3.66174	2.75841	0.29599	1.3591	0.75333		3.15043	3.13675	1.51214	1.82927	0.78827
			3.65316	2.70907	0.25088	1.35988	0.69488		3.13269	3.09779	1.47584	1.82571	0.76599
			3.63668	2.6653	0.2165	1.36036	0.65001		3.10983	3.05794	1.44692	1.81883	0.74858
			3.60955	2.62944	0.19686	1.35917	0.62447		3.08102	3.0184	1.42748	1.80695	0.73745
			3.57183	2.6019	0.1935	1.35472	0.61894		3.0459	2.98031	1.4178	1.79032	0.73225
			3.52798	2.58071	0.20233	1.34733	0.6271		3.00651	2.94484	1.41503	1.77117	0.73122
			3.48414	2.56197	0.2157	1.33747	0.63922		2.9659	2.9119	1.41377	1.75243	0.7312
			3.4474	2.5413	0.22577	1.32706	0.64405		2.92697	2.88064	1.40937	1.73736	0.72942
			3.42177	2.51555	0.22622	1.31685	0.63374		2.89203	2.85043	1.39777	1.72694	0.72404
			3.40726	2.48419	0.2157	1.30772	0.60681		2.86208	2.81943	1.37895	1.72104	0.71504
			3.39961	2.44898	0.19743	1.29853	0.56829		2.8357	2.78691	1.35494	1.71704	0.70387
			3.39138	2.41391	0.17893	1.28811	0.52874		2.811	2.75241	1.33137	1.71122	0.69329
			3.37417	2.38365	0.16887	1.27457	0.50052		2.78521	2.7166	1.31358	1.7001	0.68639
			3.3423	2.36141	0.1736	1.25708	0.49288		2.75678	2.68005	1.30558	1.68133	0.68438
			3.29443	2.34834	0.19516	1.23609	0.50876		2.72497	2.64477	1.30849	1.65506	0.68741
			3.23378	2.34278	0.23018	1.21322	0.54421		2.69101	2.61204	1.31974	1.6232	0.693
			3.16732	2.34067	0.27199	1.19082	0.58921		2.65706	2.58244	1.33471	1.5893	0.69789
			3.10302	2.3374	0.31226	1.17081	0.63233		2.62511	2.55622	1.34777	1.55625	0.69908
			3.04648	2.32929	0.34492	1.15435	0.66462		2.59662	2.53257	1.35508	1.52676	0.69495
			3.00071	2.31518	0.36714	1.14105	0.68193		2.57203	2.5102	1.35542	1.50192	0.68541
			2.96433	2.2956	0.37962	1.12944	0.68537		2.55011	2.48832	1.34968	1.48102	0.67245
			2.9342	2.27278	0.38625	1.11755	0.68081		2.52964	2.46565	1.34125	1.46291	0.65947
			2.90582	2.24979	0.39051	1.10386	0.67498		2.50863	2.44209	1.33306	1.44607	0.64913
			2.87549	2.22889	0.39586	1.08724	0.67372		2.48605	2.4174	1.32812	1.42885	0.64322
			2.84155	2.21152	0.40323	1.06865	0.6798		2.46128	2.39199	1.32722	1.41099	0.6422
			2.80394	2.19722	0.41205	1.04885	0.69238		2.43502	2.36576	1.3296	1.39217	0.64483
			2.76405	2.18533	0.42052	1.03009	0.70861		2.40771	2.33865	1.33297	1.37327	0.64932
			2.72386	2.17469	0.42747	1.01313	0.7248		2.38024	2.3105	1.33525	1.35427	0.65347
			2.68481	2.16457	0.43234	0.99879	0.73775		2.35314	2.28118	1.33434	1.3357	0.65589
			2.64742	2.15375	0.43565	0.98684	0.74614		2.32598	2.24993	1.32958	1.31792	0.65601
			2.61226	2.14201	0.43863	0.97634	0.74939		2.29836	2.21769	1.32107	1.30038	0.65337
			2.57862	2.12862	0.44174	0.96651	0.74828		2.26961	2.18489	1.31002	1.28349	0.64885
			2.54704	2.11281	0.44489	0.95705	0.74303		2.23959	2.15267	1.29703	1.26704	0.64246
			2.51756	2.09309	0.44733	0.94799	0.73385		2.20876	2.12205	1.28333	1.25164	0.63456
			2.49059	2.06913	0.44746	0.93999	0.72077		2.17806	2.09398	1.26919	1.23743	0.6253
			2.46672	2.04089	0.44415	0.93339	0.70437		2.14883	2.0688	1.25469	1.22462	0.61519
			2.44586	2.00897	0.43675	0.92885	0.68522		2.12231	2.04587	1.2394	1.21337	0.60475
			2.42793	1.97468	0.42586	0.92638	0.66491		2.09932	2.02432	1.22292	1.20372	0.59477
			2.41265	1.93947	0.41153	0.92553	0.644		2.07979	2.00281	1.20451	1.19539	0.58561
			2.39966	1.90457	0.39408	0.92562	0.62316		2.06347	1.98042	1.18334	1.18809	0.57746
			2.38958	1.87043	0.37358	0.92636	0.60063		2.04964	1.95625	1.15906	1.18195	0.56992
			2.38247	1.83655	0.34925	0.92723	0.57489		2.03753	1.9304	1.13134	1.17661	0.56237
			2.37861	1.80245	0.32003	0.92821	0.54406		2.02604	1.90339	1.10022	1.17239	0.55414
			2.37749	1.76792	0.28645	0.9296	0.5072		2.01469	1.87625	1.06687	1.16894	0.54505
			2.37754	1.73332	0.24956	0.93083	0.46564		2.00241	1.85008	1.03307	1.1658	0.53506
			2.37577	1.69987	0.21291	0.93167	0.42307		1.98899	1.82556	1.00139	1.16217	0.52514
			2.36862	1.66968	0.18019	0.93058	0.38544		1.97286	1.80332	0.97421	1.15661	0.51703
			2.3525	1.64464	0.15658	0.92608	0.35859		1.95331	1.78275	0.95439	1.14758	0.51115
			2.32469	1.62573	0.14564	0.91666	0.34741		1.92941	1.76343	0.94301	1.13386	0.50821
			2.28492	1.61376	0.14946	0.90212	0.35384		1.90137	1.74424	0.94053	1.11517	0.50788
			2.23444	1.6074	0.16688	0.88263	0.37682		1.86963	1.72445	0.94553	1.09228	0.50899
			2.17685	1.6049	0.19544	0.85999	0.41179		1.83561	1.70318	0.95585	1.06656	0.51011
			2.1164	1.6044	0.23042	0.83622	0.45238		1.80122	1.68067	0.96859	1.04	0.50974
			2.05775	1.60342	0.26611	0.81393	0.49215		1.7685	1.65658	0.98028	1.0149	0.50744
			2.00453	1.60035	0.29828	0.79477	0.52562		1.73895	1.63174	0.9891	0.99287	0.50306
			1.95869	1.59441	0.32311	0.77928	0.55007		1.71299	1.60661	0.99355	0.97448	0.49734
			1.92074	1.58549	0.33905	0.76727	0.56434		1.69033	1.58219	0.99305	0.95949	0.49118
			1.88957	1.57349	0.34589	0.75703	0.56951		1.66997	1.55897	0.98815	0.94674	0.48559
			1.86363	1.55912	0.34524	0.74685	0.56804		1.65034	1.53749	0.97978	0.93485	0.48124
			1.84039	1.54293	0.33969	0.73544	0.5625		1.63023	1.51795	0.96943	0.92228	0.478
			1.81806	1.52585	0.33167	0.72173	0.55514		1.60838	1.50014	0.95813	0.90834	0.47554
			1.79511	1.5078	0.3236	0.7063	0.54778		1.58482	1.48335	0.94659	0.89277	0.47314
			1.77042	1.48927	0.3171	0.69018	0.54167		1.55941	1.46698	0.93548	0.876	0.47023
			1.74394	1.47025	0.31278	0.6748	0.53678		1.53286	1.45	0.92479	0.85865	0.46604
			1.71607	1.45073	0.31029	0.66167	0.53325		1.50581	1.43184	0.91423	0.84185	0.46082
			1.68771	1.4304	0.30866	0.65205	0.5307		1.47909	1.41229	0.90349	0.82667	0.45511
			1.65996	1.40937	0.30668	0.64631	0.52867		1.45339	1.39159	0.89227	0.81347	0.44931
			1.63389	1.38817	0.30329	0.64387	0.52684		1.42901	1.37035	0.88071	0.80221	0.44467
			1.61005	1.36722	0.29817	0.64401	0.5246		1.40602	1.34963	0.86871	0.79284	0.44106
			1.5889	1.3475	0.29208	0.64589	0.52187		1.38537	1.32992	0.85708	0.78509	0.43941
			1.56987	1.3296	0.28553	0.64802	0.51803		1.36612	1.31167	0.84608	0.77818	0.43908
			1.55226	1.3136	0.27972	0.64988	0.51371		1.34911	1.2946	0.83647	0.77168	0.43964
			1.53539	1.29946	0.27456	0.65079	0.50748		1.33344	1.27833	0.82781	0.76543	0.43986
			1.51924	1.28619	0.26932	0.65094	0.49824		1.31963	1.26222	0.82	0.75929	0.43841
			1.50498	1.27213	0.2614	0.65095	0.4842		1.30746	1.24577	0.81122	0.75412	0.43403
			1.49378	1.25573	0.24786	0.65174	0.46263		1.29696	1.22871	0.80003	0.75062	0.42541
			1.48767	1.23614	0.22602	0.65419	0.43142		1.28791	1.21175	0.78477	0.75009	0.4118
			1.48781	1.21262	0.19426	0.65947	0.38982		1.28013	1.19495	0.7644	0.75325	0.39342
			1.49406	1.18602	0.15361	0.66733	0.33912		1.27234	1.17935	0.73901	0.75961	0.3708
			1.50441	1.15821	0.10761	0.67673	0.28374		1.26382	1.16502	0.71043	0.76815	0.3463
			1.51504	1.13159	0.06317	0.68552	0.23091		1.25294	1.1518	0.68201	0.77647	0.32293
			1.52111	1.10922	0.02752	0.69142	0.18861		1.23878	1.13877	0.65757	0.78203	0.30323
			1.51808	1.09316	0.00701	0.69159	0.16456		1.2207	1.12499	0.64046	0.78216	0.29
			1.50306	1.08468	0.00599	0.68397	0.16317		1.19903	1.10961	0.63356	0.77483	0.28448
			1.47597	1.08339	0.02371	0.66843	0.18418		1.17498	1.09241	0.63644	0.76018	0.28626
			1.4391	1.08719	0.05577	0.64655	0.22274		1.15007	1.07319	0.6475	0.73961	0.2936
			1.39734	1.09285	0.09465	0.62131	0.26967		1.126	1.05268	0.66302	0.71593	0.30273
			1.35587	1.097	0.13201	0.59629	0.31537		1.10404	1.03173	0.67882	0.6922	0.31065
			1.31918	1.09688	0.16094	0.57504	0.35054		1.08437	1.01118	0.69117	0.67126	0.3142
			1.28959	1.09131	0.17766	0.55929	0.37078		1.06692	0.9918	0.69764	0.65484	0.31221
			1.26743	1.08014	0.18166	0.55035	0.37521		1.05064	0.97367	0.69778	0.64339	0.30508
			1.25105	1.06535	0.1759	0.54656	0.36747		1.03501	0.9569	0.69251	0.63583	0.29446
			1.23743	1.04931	0.16456	0.5463	0.35368		1.01955	0.94145	0.68366	0.6306	0.28314
			1.22362	1.03426	0.15251	0.54703	0.33993		1.00438	0.92656	0.67342	0.62572	0.27375
			1.20769	1.02172	0.14307	0.54658	0.33105		0.98967	0.91253	0.66385	0.61963	0.26786
			1.18888	1.01209	0.1378	0.5438	0.32885		0.97645	0.89886	0.65581	0.61146	0.26611
			1.16784	1.00514	0.13669	0.53844	0.33228		0.96461	0.88604	0.64992	0.60085	0.26727
			1.1459	0.99914	0.13851	0.53084	0.33877		0.95461	0.87383	0.64582	0.58847	0.27022
			1.12428	0.99303	0.14163	0.52191	0.34517		0.94566	0.86227	0.64296	0.57516	0.27363
			1.10428	0.98607	0.14481	0.51246	0.3495		0.93717	0.85131	0.64088	0.562	0.27644
			1.08635	0.97799	0.14743	0.50321	0.35028		0.92849	0.84133	0.63899	0.55031	0.27803
			1.0704	0.96894	0.1492	0.49442	0.34839		0.91977	0.83154	0.63732	0.54064	0.2791
			1.05636	0.95945	0.15005	0.48627	0.34462		0.91084	0.82258	0.63527	0.53377	0.27979
			1.04393	0.95002	0.14927	0.4791	0.33989		0.90242	0.81422	0.6324	0.52965	0.28036
			1.0331	0.94126	0.14662	0.47301	0.33439		0.89465	0.80684	0.62863	0.52787	0.28035
			1.02398	0.93285	0.14158	0.46805	0.32786		0.88782	0.80068	0.62327	0.5276	0.2791
			1.01684	0.92519	0.13413	0.4649	0.31941		0.88183	0.79605	0.6167	0.52785	0.27564
			1.01179	0.91816	0.12427	0.46338	0.30885		0.8762	0.79268	0.60876	0.52755	0.26951
			1.00853	0.91223	0.11231	0.46356	0.29591		0.87029	0.79069	0.59922	0.52618	0.26048
			1.00642	0.90715	0.09919	0.46574	0.28148		0.86364	0.78971	0.58822	0.52383	0.2494
			1.00479	0.90247	0.08486	0.46937	0.26614		0.85586	0.7889	0.57566	0.52061	0.23736
			1.00316	0.89764	0.06956	0.4744	0.25052		0.8474	0.78764	0.56161	0.51771	0.22518
			1.00075	0.89131	0.05332	0.48092	0.23471		0.83848	0.78534	0.54625	0.51585	0.21388
			0.99719	0.88255	0.03627	0.4885	0.21913		0.82972	0.78144	0.53026	0.51532	0.20428
			0.9924	0.87072	0.0191	0.49668	0.20412		0.82136	0.77591	0.51434	0.51617	0.19622
			0.98611	0.85648	0.00321	0.50432	0.19072		0.81327	0.7686	0.50021	0.51738	0.19011
			0.97809	0.84078	-0.00987	0.51022	0.18067		0.805	0.76025	0.48891	0.51766	0.18548
			0.96802	0.82522	-0.01796	0.51283	0.17649		0.79624	0.75053	0.4817	0.51568	0.18287
			0.95609	0.81144	-0.01998	0.511	0.1799		0.78628	0.74007	0.47892	0.51065	0.18228
			0.94225	0.8006	-0.01572	0.50448	0.19225		0.77491	0.72888	0.48027	0.50223	0.18371
			0.9271	0.79281	-0.00576	0.49353	0.21211		0.76227	0.71736	0.4848	0.49125	0.18694
			0.9116	0.78745	0.00782	0.47994	0.23672		0.74908	0.70523	0.49082	0.47949	0.19186
			0.89723	0.78337	0.0224	0.46544	0.26135		0.73576	0.69325	0.4967	0.468	0.19734
			0.88486	0.77911	0.03547	0.45217	0.28191		0.7234	0.68156	0.50115	0.45855	0.20291
			0.87546	0.77426	0.04516	0.44167	0.29455		0.71244	0.67125	0.5031	0.45187	0.20775
			0.86865	0.76839	0.05077	0.43445	0.29829		0.70302	0.66219	0.50249	0.44758	0.21188
			0.8633	0.76208	0.05229	0.43028	0.29395		0.69489	0.65529	0.49979	0.44497	0.21511
			0.85795	0.75655	0.05132	0.42811	0.28489		0.68738	0.6503	0.49605	0.44309	0.21777
			0.85072	0.7524	0.04906	0.42699	0.27495		0.6802	0.64728	0.49235	0.44081	0.21996
			0.84041	0.75002	0.04741	0.42594	0.26777		0.67308	0.64543	0.48982	0.43752	0.22194
			0.82683	0.74954	0.04726	0.42485	0.2652		0.66565	0.64398	0.48881	0.43306	0.22337
			0.81109	0.75046	0.04869	0.42399	0.26691		0.65828	0.6424	0.48965	0.4278	0.22387
			0.79518	0.7521	0.05075	0.42397	0.27049		0.65107	0.64013	0.49159	0.4226	0.22261
			0.78108	0.7533	0.05227	0.42542	0.27303		0.64469	0.63653	0.49383	0.41783	0.21902
			0.77069	0.75331	0.05157	0.42837	0.27147		0.63883	0.63133	0.49511	0.41383	0.21282
			0.76447	0.75135	0.04759	0.43245	0.26432		0.63323	0.62468	0.49442	0.41065	0.20387
			0.76221	0.7466	0.04041	0.43659	0.25172		0.62777	0.6163	0.49141	0.40805	0.19263
			0.76178	0.73882	0.03095	0.44004	0.23565		0.62214	0.60673	0.4864	0.40547	0.17999
			0.76117	0.72876	0.02136	0.44165	0.21961		0.61582	0.59621	0.48017	0.40212	0.16725
			0.75801	0.71695	0.01375	0.44055	0.20658		0.6088	0.58547	0.47425	0.39803	0.15528
			0.75054	0.70503	0.01082	0.43667	0.19962		0.60116	0.57506	0.46969	0.39278	0.14553
			0.73835	0.69429	0.0135	0.43034	0.19943		0.59336	0.56553	0.46729	0.38642	0.13883
			0.72149	0.68602	0.02084	0.42168	0.20537		0.58524	0.55737	0.46652	0.37893	0.13532
			0.70202	0.68061	0.0315	0.41142	0.21524		0.57778	0.55064	0.46671	0.37065	0.13515
			0.68154	0.67737	0.04215	0.40055	0.22592		0.57069	0.54514	0.4662	0.36225	0.13748
			0.66291	0.67542	0.04998	0.39013	0.23427		0.5647	0.54048	0.46287	0.35435	0.14122
			0.64776	0.67297	0.05249	0.38156	0.23789		0.55946	0.53652	0.45565	0.34785	0.14534
			0.6381	0.66881	0.04838	0.37606	0.23587		0.55496	0.5329	0.44388	0.34376	0.14847
			0.63446	0.66222	0.03847	0.37474	0.22818		0.55105	0.52975	0.42832	0.34273	0.14955
			0.63618	0.6534	0.02466	0.37799	0.21678		0.54745	0.52687	0.41063	0.34477	0.1484
			0.64184	0.64356	0.00929	0.38498	0.20382		0.54351	0.52446	0.3929	0.34906	0.14491
			0.64928	0.634	-0.00547	0.39455	0.19198		0.53894	0.52207	0.3772	0.35493	0.13926
			0.65632	0.62604	-0.01745	0.40463	0.18246		0.53386	0.51948	0.36535	0.36108	0.13228
			0.66156	0.6202	-0.02678	0.41347	0.17571		0.52848	0.5163	0.35734	0.36645	0.1246
			0.6643	0.61613	-0.03421	0.42043	0.16995		0.52348	0.51213	0.3527	0.37092	0.11666
			0.66581	0.61327	-0.04185	0.42525	0.16332		0.51968	0.5068	0.34958	0.37501	0.109
			0.66727	0.60981	-0.05163	0.42886	0.15281		0.51754	0.50034	0.34575	0.37955	0.10114
			0.67033	0.60511	-0.06518	0.43229	0.13703		0.51786	0.49322	0.33951	0.38542	0.09339
			0.67572	0.59889	-0.08252	0.4364	0.11593		0.51992	0.48625	0.33	0.39292	0.08534
			0.68284	0.59183	-0.10228	0.44086	0.09214		0.52307	0.47976	0.31787	0.40137	0.07733
			0.68969	0.58559	-0.12156	0.44484	0.0694		0.52581	0.47451	0.30509	0.40979	0.06996
			0.69321	0.58148	-0.13688	0.44647	0.05225		0.52681	0.47031	0.29367	0.41594	0.06373
			0.69114	0.5811	-0.14489	0.44407	0.04476		0.52502	0.46699	0.28662	0.41825	0.05942
			0.68208	0.58454	-0.1434	0.43711	0.04843		0.52015	0.4637	0.28561	0.41555	0.05737
			0.6663	0.59154	-0.13215	0.42583	0.06309		0.51199	0.46004	0.29099	0.40802	0.05781
			0.64602	0.6001	-0.11295	0.41267	0.08513		0.50176	0.45488	0.30132	0.39717	0.06058
			0.62436	0.60889	-0.08886	0.39908	0.11085		0.49023	0.44851	0.31486	0.38436	0.06488
			0.60441	0.61583	-0.06365	0.38743	0.13584		0.47855	0.44084	0.32899	0.37144	0.06991
			0.58837	0.61997	-0.0405	0.37904	0.15682		0.46727	0.43256	0.34148	0.35982	0.07474
			0.57677	0.62097	-0.0214	0.37389	0.17239		0.45692	0.42416	0.35134	0.35003	0.07892
			0.56923	0.61927	-0.00755	0.37118	0.18231		0.44789	0.41692	0.35795	0.34174	0.08184
			0.56425	0.6155	0.00159	0.3695	0.18773		0.44016	0.41114	0.36195	0.33429	0.08347
			0.55991	0.61086	0.00707	0.36798	0.18975		0.43374	0.40727	0.36411	0.32717	0.08373
			0.55549	0.60544	0.00976	0.36602	0.18981		0.42899	0.40487	0.36509	0.3202	0.08297
			0.5502	0.59978	0.01026	0.36353	0.1881		0.42539	0.40382	0.36503	0.31341	0.08117
			0.54433	0.59377	0.00866	0.36086	0.18567		0.42276	0.4032	0.3637	0.30689	0.07882
			0.53798	0.58718	0.00523	0.3582	0.18249		0.42074	0.4022	0.36085	0.3011	0.07619
			0.5313	0.58027	1.01507e-05	0.35586	0.17932		0.41856	0.40038	0.3562	0.29598	0.07393
			0.52452	0.57345	-0.00657	0.35343	0.17677		0.41605	0.39769	0.3497	0.29184	0.07236
			0.51765	0.56682	-0.01355	0.35043	0.17523		0.41319	0.39347	0.34216	0.28829	0.07172
			0.51078	0.56129	-0.01991	0.34701	0.17477		0.41016	0.38861	0.33415	0.28539	0.07216
			0.50429	0.55693	-0.02484	0.34344	0.17493		0.40733	0.38318	0.32671	0.28325	0.07362
			0.49893	0.55369	-0.02842	0.34039	0.17458		0.40531	0.37787	0.32042	0.28206	0.0753
			0.4954	0.55132	-0.03086	0.33853	0.17268		0.40467	0.37295	0.31566	0.28207	0.07678
			0.49398	0.54944	-0.03275	0.33801	0.16929		0.40465	0.36853	0.31231	0.28306	0.07736
			0.49452	0.54771	-0.03473	0.33865	0.1644		0.40539	0.36502	0.3102	0.28452	0.07704
			0.49633	0.54665	-0.03717	0.33981	0.15907		0.4059	0.36221	0.30909	0.286	0.07545
			0.4986	0.54641	-0.03995	0.34041	0.15505		0.40587	0.36005	0.30894	0.28649	0.07306
			0.50068	0.54783	-0.04213	0.33937	0.15322		0.40475	0.35846	0.30989	0.28531	0.07022
			0.50137	0.55065	-0.04287	0.33669	0.15454		0.40255	0.35691	0.31235	0.28248	0.06734
			0.50086	0.55467	-0.0418	0.33271	0.15861		0.3994	0.35527	0.31612	0.27811	0.06454
			0.49887	0.55893	-0.03909	0.32811	0.16452		0.39555	0.35356	0.32122	0.2723	0.06161
			0.49539	0.56222	-0.03493	0.3241	0.1707		0.39103	0.3517	0.32705	0.26582	0.05876
			0.49098	0.56348	-0.03073	0.32135	0.17511		0.38629	0.35005	0.33261	0.25951	0.05519
			0.48599	0.56216	-0.0282	0.32038	0.1762		0.3813	0.34884	0.33673	0.2538	0.05081
			0.48154	0.55801	-0.029	0.3209	0.17245		0.37669	0.3482	0.33802	0.24913	0.04556
			0.47835	0.55162	-0.034	0.32241	0.16295		0.37236	0.3484	0.33545	0.24569	0.03918
			0.47773	0.5435	-0.04403	0.3245	0.14756		0.3689	0.34896	0.32815	0.24414	0.03237
			0.4803	0.53492	-0.05895	0.32687	0.12676		0.36603	0.34978	0.31593	0.24515	0.02534
			0.48629	0.52606	-0.07728	0.32927	0.1026		0.36367	0.35025	0.29975	0.24856	0.0188
			0.49464	0.51746	-0.09694	0.33185	0.07765		0.36106	0.35016	0.28109	0.25408	0.01332
			0.50349	0.50951	-0.11541	0.33468	0.05555		0.35789	0.3491	0.26196	0.26137	0.00966
			0.51036	0.50273	-0.13005	0.33748	0.03962		0.35355	0.34768	0.24466	0.26876	0.00782
			0.51313	0.49748	-0.1385	0.33999	0.03281		0.34816	0.34571	0.23151	0.27491	0.00778
			0.51017	0.49424	-0.13947	0.3416	0.03574		0.34192	0.34358	0.22386	0.27837	0.00871
			0.50182	0.49345	-0.13354	0.34232	0.04757		0.33625	0.34164	0.22178	0.27836	0.01005
			0.48934	0.49491	-0.12218	0.34194	0.06532		0.33221	0.33941	0.22474	0.27451	0.01068
			0.47498	0.49814	-0.10759	0.34071	0.08541		0.33027	0.33692	0.23148	0.26759	0.01004
			0.46102	0.50202	-0.09237	0.33905	0.10444		0.33065	0.33402	0.24013	0.25885	0.00815
			0.44928	0.50567	-0.07836	0.33749	0.11997		0.33286	0.33059	0.24894	0.25009	0.00578
			0.44081	0.50853	-0.06673	0.33611	0.13101		0.33564	0.3272	0.25673	0.24267	0.0038
			0.43528	0.51006	-0.05752	0.33488	0.13788		0.33749	0.32386	0.26324	0.23801	0.00319
			0.43215	0.51035	-0.05024	0.3332	0.1415		0.33726	0.32122	0.26833	0.23625	0.0048
			0.43035	0.5096	-0.04477	0.33152	0.14276		0.33451	0.31915	0.27209	0.23814	0.00834
			0.42943	0.50786	-0.04117	0.32907	0.14155		0.32971	0.3174	0.27474	0.2427	0.01255
			0.42929	0.50522	-0.03972	0.32643	0.13795		0.32351	0.31523	0.27631	0.24962	0.01601
			0.42951	0.50143	-0.04076	0.32358	0.13114		0.317	0.31186	0.2769	0.25767	0.01698
			0.43031	0.49636	-0.04486	0.32095	0.12135		0.31147	0.30677	0.2761	0.26572	0.01462
			0.43114	0.49014	-0.0516	0.31851	0.10888		0.30734	0.30018	0.27383	0.273	0.00846
			0.43178	0.48315	-0.05952	0.31593	0.09561		0.30473	0.29244	0.2705	0.2784	-0.000631571
			0.4316	0.47645	-0.06775	0.31288	0.08353		0.30311	0.28473	0.26637	0.28136	-0.01097
			0.43003	0.47062	-0.07387	0.30873	0.07494		0.30214	0.27765	0.26225	0.28177	-0.02066
			0.42737	0.46594	-0.07725	0.30309	0.07098		0.30121	0.27191	0.25871	0.2794	-0.02824
			0.42366	0.46255	-0.0777	0.29603	0.072		0.30016	0.26714	0.25618	0.27462	-0.03288
			0.41948	0.45966	-0.07561	0.2882	0.07728		0.29831	0.26318	0.25495	0.26814	-0.03457
			0.41526	0.45663	-0.07215	0.28033	0.08546		0.29612	0.25896	0.25483	0.26062	-0.03375
			0.41154	0.45289	-0.06839	0.27348	0.09458		0.29339	0.25431	0.25573	0.25285	-0.03172
			0.40823	0.44815	-0.06515	0.26812	0.10338		0.29006	0.24895	0.25712	0.24526	-0.0293
			0.40544	0.44285	-0.06238	0.2645	0.11075		0.28585	0.24316	0.25924	0.23833	-0.0272
			0.40286	0.43769	-0.06028	0.26245	0.11569		0.2812	0.23774	0.26159	0.23242	-0.02578
			0.40055	0.43338	-0.05858	0.26112	0.11832		0.27619	0.23323	0.26434	0.22741	-0.02504
			0.39855	0.43028	-0.05717	0.25998	0.11883		0.27137	0.2303	0.26756	0.2237	-0.02461
			0.39675	0.42887	-0.05631	0.25848	0.11781		0.26717	0.22906	0.27097	0.22094	-0.02388
			0.39503	0.42863	-0.05603	0.25674	0.11577		0.26429	0.22935	0.27435	0.21906	-0.02264
			0.39351	0.42905	-0.05689	0.25553	0.11407		0.26296	0.23112	0.27734	0.21785	-0.0202
			0.39169	0.4301	-0.05873	0.25529	0.11304		0.26329	0.23387	0.27978	0.21699	-0.01686
			0.39001	0.43177	-0.06136	0.2573	0.1131		0.26494	0.23771	0.28102	0.2166	-0.01288
			0.38833	0.43392	-0.06429	0.26174	0.11368		0.26778	0.2419	0.28096	0.21641	-0.00916
			0.38732	0.43685	-0.06709	0.26799	0.11401		0.2706	0.24651	0.27943	0.21657	-0.00658
			0.38706	0.44046	-0.0696	0.27553	0.1128		0.27303	0.25077	0.2766	0.21692	-0.00624
			0.38807	0.44421	-0.07184	0.28259	0.10947		0.27455	0.25403	0.27292	0.21755	-0.00885
			0.39002	0.44795	-0.07372	0.28814	0.10452		0.27468	0.25577	0.26887	0.21846	-0.01376
			0.39234	0.45109	-0.07538	0.29077	0.09859		0.27331	0.25601	0.26516	0.21951	-0.02061
			0.39434	0.45377	-0.07657	0.29015	0.09368		0.27077	0.25482	0.26249	0.2204	-0.02753
			0.39497	0.45596	-0.07716	0.28646	0.09131		0.267	0.25261	0.26056	0.22096	-0.03308
			0.39397	0.45806	-0.07699	0.28106	0.09259		0.26299	0.24987	0.25961	0.22125	-0.0359
			0.39111	0.46008	-0.07566	0.27505	0.09683		0.25876	0.247	0.25954	0.22152	-0.03609
			0.38695	0.462	-0.07365	0.26996	0.10326		0.2554	0.24431	0.25967	0.22173	-0.03371
			0.38217	0.46282	-0.07131	0.26682	0.10927		0.25306	0.24126	0.25992	0.222	-0.0306
			0.37775	0.46175	-0.06945	0.26612	0.11324		0.25246	0.23758	0.26001	0.22237	-0.02809
			0.37405	0.45818	-0.06815	0.26749	0.11397		0.2535	0.23285	0.26033	0.22264	-0.02724
			0.37132	0.45158	-0.06778	0.27074	0.11122		0.25581	0.22682	0.2609	0.22243	-0.0291
			0.3695	0.44272	-0.06833	0.27439	0.10585		0.25901	0.22029	0.26173	0.22155	-0.03304
			0.36846	0.43235	-0.06925	0.27777	0.0996		0.2625	0.21347	0.26285	0.2197	-0.03806
			0.36813	0.42185	-0.07036	0.28002	0.09377		0.2653	0.20748	0.26338	0.21728	-0.04314
			0.36822	0.41211	-0.07177	0.28043	0.08919		0.26695	0.20282	0.26302	0.21481	-0.04727
			0.36869	0.40375	-0.07348	0.2793	0.08654		0.26705	0.19921	0.26106	0.21273	-0.04963
			0.3695	0.39712	-0.07579	0.27617	0.08561		0.26603	0.19713	0.25721	0.21149	-0.04995
			0.37055	0.39215	-0.07882	0.27193	0.08633		0.26412	0.19601	0.25167	0.21135	-0.0486
			0.37156	0.38878	-0.08252	0.26716	0.08828		0.26191	0.19571	0.24526	0.21211	-0.04569
			0.37229	0.38721	-0.08662	0.26271	0.09146		0.2596	0.1961	0.23889	0.21372	-0.04202
			0.37257	0.38738	-0.09076	0.25929	0.09525		0.25806	0.19685	0.23325	0.21566	-0.03796
			0.3726	0.38959	-0.09438	0.25694	0.09908		0.25673	0.19807	0.2286	0.21796	-0.03407
			0.37309	0.39326	-0.09788	0.25597	0.1017		0.25584	0.1993	0.22499	0.22074	-0.03124
			0.37425	0.39728	-0.10149	0.25589	0.102		0.25486	0.2003	0.2216	0.22429	-0.02992
			0.37686	0.40072	-0.10587	0.25648	0.09878		0.25382	0.20053	0.21748	0.22914	-0.03026
			0.38088	0.40217	-0.11097	0.257	0.09205		0.25246	0.19972	0.21233	0.23527	-0.0322
			0.38642	0.40134	-0.11717	0.25769	0.08287		0.25054	0.19803	0.20612	0.24256	-0.03487
			0.39244	0.39847	-0.12357	0.25812	0.07303		0.24821	0.19585	0.1997	0.25007	-0.0375
			0.39814	0.3947	-0.12924	0.2585	0.06501		0.2455	0.19364	0.19439	0.25655	-0.03866
			0.40251	0.39129	-0.13269	0.2589	0.06042		0.24235	0.19246	0.19169	0.26069	-0.03793
			0.4046	0.38984	-0.1334	0.25957	0.06016		0.23885	0.19252	0.19272	0.26188	-0.0353
			0.40424	0.39075	-0.13148	0.25999	0.06341		0.23526	0.19396	0.19749	0.25991	-0.03154
			0.40182	0.3937	-0.12773	0.26023	0.06849		0.23242	0.19637	0.2049	0.25517	-0.02773
			0.39777	0.39756	-0.12365	0.2598	0.07266		0.23076	0.19933	0.21325	0.24895	-0.02518
			0.39349	0.40109	-0.12113	0.25891	0.07387		0.2309	0.2025	0.22017	0.24242	-0.0245
			0.39025	0.40317	-0.12147	0.25798	0.07087		0.23323	0.20516	0.22366	0.23668	-0.02567
			0.38882	0.40308	-0.12515	0.25725	0.06414		0.23771	0.20733	0.22252	0.23238	-0.02789
			0.38941	0.40106	-0.13174	0.25763	0.05512		0.24326	0.20907	0.21721	0.22941	-0.03005
			0.39161	0.39806	-0.13932	0.2594	0.04652		0.24874	0.21027	0.20908	0.2278	-0.03116
			0.39437	0.39513	-0.14613	0.26247	0.04066		0.2526	0.21138	0.20035	0.22677	-0.03043
			0.3961	0.39326	-0.15019	0.26625	0.03955		0.25406	0.21177	0.19314	0.22582	-0.02791
			0.39584	0.39269	-0.14995	0.26983	0.04385		0.25249	0.21184	0.18948	0.22482	-0.02416
			0.39288	0.39376	-0.14515	0.27192	0.05289		0.24849	0.2114	0.18991	0.22342	-0.01981
			0.38721	0.39602	-0.13686	0.27183	0.06526		0.2427	0.21105	0.19371	0.22186	-0.0156
			0.37956	0.39887	-0.1264	0.26943	0.07872		0.23659	0.21063	0.19972	0.22081	-0.01179
			0.3716	0.4018	-0.11639	0.26507	0.09087		0.23135	0.21054	0.20561	0.22009	-0.00876
			0.36442	0.4043	-0.10857	0.25982	0.10053		0.22738	0.21081	0.21006	0.22004	-0.00632
			0.35875	0.40598	-0.10412	0.25488	0.10662		0.22492	0.21131	0.21203	0.22056	-0.00432
			0.35491	0.40686	-0.10307	0.25125	0.10923		0.22352	0.21185	0.21156	0.22151	-0.00304
			0.35208	0.40745	-0.10483	0.24928	0.10902		0.22254	0.21264	0.20933	0.22251	-0.00317
			0.34974	0.40758	-0.10815	0.24857	0.10676		0.22154	0.2132	0.20652	0.22316	-0.0048
			0.34699	0.40804	-0.11146	0.24892	0.10309		0.22026	0.21426	0.20427	0.22347	-0.00851
			0.34363	0.40882	-0.11421	0.24924	0.09884		0.21921	0.21547	0.2032	0.22323	-0.01382
			0.33971	0.41038	-0.11586	0.24891	0.09407		0.21817	0.21727	0.20313	0.22297	-0.02032
			0.33589	0.4122	-0.11688	0.24755	0.08949		0.21755	0.21914	0.20399	0.22269	-0.02681
			0.33294	0.41414	-0.11759	0.2456	0.08521		0.21712	0.22061	0.20542	0.2228	-0.03221
			0.33076	0.41538	-0.11812	0.24341	0.08214		0.21683	0.22112	0.20675	0.22373	-0.03571
			0.3294	0.41565	-0.11828	0.24162	0.08073		0.21626	0.22042	0.20806	0.22545	-0.03693
			0.32822	0.41447	-0.11777	0.24051	0.08153		0.21501	0.21805	0.20964	0.2276	-0.03577
			0.32694	0.41202	-0.1161	0.24032	0.08418		0.21345	0.21483	0.21122	0.22982	-0.03326
			0.32555	0.40826	-0.11321	0.2411	0.08756		0.21197	0.21109	0.21289	0.23193	-0.03055
			0.32434	0.40321	-0.11013	0.24259	0.0892		0.21063	0.2075	0.21404	0.23359	-0.0287
			0.32456	0.39697	-0.10846	0.2446	0.08709		0.21047	0.20474	0.21404	0.23495	-0.02842
			0.32725	0.38958	-0.11015	0.24692	0.07875		0.21146	0.20264	0.21215	0.2364	-0.03048
			0.33338	0.3808	-0.11618	0.24975	0.06354		0.21408	0.2009	0.20802	0.23859	-0.03426
			0.34271	0.37127	-0.1273	0.25325	0.04186		0.21789	0.19949	0.20189	0.24176	-0.03962
			0.35419	0.36141	-0.1418	0.25728	0.0168		0.22275	0.19751	0.1946	0.24575	-0.04491
			0.36586	0.35267	-0.15712	0.26168	-0.00796		0.22796	0.19566	0.18757	0.2498	-0.04917
			0.3756	0.3461	-0.17003	0.26585	-0.02813		0.23328	0.19359	0.1822	0.25289	-0.05108
			0.38127	0.34308	-0.17752	0.26883	-0.04016		0.23769	0.19198	0.17996	0.25364	-0.05003
			0.38229	0.34382	-0.17785	0.27003	-0.0422		0.24116	0.19105	0.1813	0.25126	-0.04608
			0.37824	0.34827	-0.17092	0.26885	-0.03458		0.24275	0.19104	0.18618	0.24572	-0.03994
			0.37048	0.35524	-0.15838	0.26479	-0.01926		0.24299	0.19163	0.1935	0.23759	-0.03276
			0.36034	0.36352	-0.14283	0.25852	-0.000112247		0.24175	0.19282	0.20216	0.22868	-0.02647
			0.35	0.37179	-0.12739	0.25052	0.01954		0.23952	0.19418	0.2106	0.22103	-0.02224
			0.34082	0.37948	-0.11425	0.24221	0.03603		0.23704	0.19619	0.21782	0.21614	-0.02144
			0.33377	0.38627	-0.10421	0.23457	0.04787		0.23505	0.19852	0.22317	0.21453	-0.02379
			0.3288	0.39262	-0.0975	0.22862	0.05425		0.23349	0.20214	0.2268	0.21631	-0.02904
			0.32581	0.39852	-0.09318	0.22456	0.0559		0.23257	0.20664	0.22889	0.21972	-0.03599
			0.32399	0.4042	-0.09016	0.22278	0.05422		0.23158	0.21179	0.22985	0.22347	-0.04325
			0.32248	0.40956	-0.08746	0.22296	0.05132		0.22998	0.21721	0.23051	0.22559	-0.04927
			0.32099	0.414	-0.08489	0.22447	0.04848		0.22718	0.22223	0.23098	0.22546	-0.05336
			0.31916	0.41697	-0.08289	0.22724	0.04715		0.22316	0.2262	0.2312	0.22313	-0.05482
			0.31702	0.4184	-0.08179	0.23045	0.04765		0.21818	0.22896	0.23114	0.21908	-0.05393
			0.31478	0.41827	-0.08243	0.23393	0.0504		0.21313	0.2305	0.23035	0.21501	-0.0507
			0.31298	0.41706	-0.08506	0.23704	0.05472		0.20862	0.23133	0.22849	0.21191	-0.04596
			0.31146	0.41532	-0.0896	0.23945	0.06066		0.20512	0.23162	0.22565	0.21056	-0.03981
			0.31047	0.41362	-0.09555	0.24053	0.06692		0.20264	0.23165	0.22187	0.21101	-0.03317
			0.30997	0.41244	-0.10185	0.2402	0.07354		0.20135	0.23119	0.21758	0.21266	-0.02592
			0.30958	0.41186	-0.10765	0.23832	0.07999		0.20028	0.23	0.21309	0.2145	-0.01858
			0.30927	0.41177	-0.11228	0.23535	0.08591		0.19961	0.22786	0.20912	0.21586	-0.0113
			0.30849	0.41217	-0.11537	0.23163	0.09063		0.19877	0.22493	0.20567	0.21587	-0.0051
			0.3076	0.4128	-0.11681	0.22851	0.09462		0.19846	0.2215	0.203	0.21491	4.15856e-05
			0.30631	0.41346	-0.11693	0.22586	0.09706		0.19921	0.21811	0.20111	0.21271	0.00343
			0.3051	0.41372	-0.11619	0.22451	0.09797		0.20114	0.21544	0.1998	0.21012	0.00453
			0.30401	0.41308	-0.11529	0.22402	0.09713		0.20411	0.21407	0.19899	0.2075	0.00347
			0.30337	0.41089	-0.11437	0.22429	0.09475		0.20786	0.21368	0.19882	0.20536	0.000658868
			0.3033	0.40697	-0.11396	0.22516	0.09135		0.2113	0.21434	0.19884	0.20425	-0.00309
			0.30378	0.40124	-0.11396	0.22595	0.08723		0.2138	0.21533	0.19909	0.20407	-0.00674
			0.30461	0.39455	-0.11419	0.22664	0.08252		0.21481	0.21653	0.19932	0.20507	-0.00949
			0.30622	0.38775	-0.1146	0.22761	0.07769		0.21464	0.2174	0.19927	0.20707	-0.01073
			0.30785	0.38222	-0.11481	0.22877	0.07275		0.21348	0.21806	0.19851	0.20978	-0.01041
			0.30984	0.37896	-0.11502	0.23077	0.06784		0.21221	0.21877	0.19703	0.21301	-0.0084
			0.31155	0.37807	-0.11522	0.2334	0.06326		0.21161	0.21948	0.19472	0.21645	-0.00559
			0.31287	0.37914	-0.11526	0.23687	0.05948		0.21221	0.22027	0.19223	0.21969	-0.0024
			0.31329	0.38151	-0.1151	0.24112	0.05674		0.21373	0.22109	0.19011	0.22271	0.000114912
			0.31314	0.38375	-0.11475	0.24563	0.05612		0.21621	0.2221	0.18913	0.22519	0.00182
			0.31231	0.38544	-0.114	0.25032	0.05735		0.21859	0.22318	0.18996	0.22723	0.0023
			0.31098	0.38569	-0.11295	0.25493	0.0607		0.22048	0.22423	0.19302	0.22908	0.00167
			0.30989	0.38477	-0.11171	0.259	0.06517		0.22147	0.22552	0.19795	0.23055	-0.000146122
			0.30924	0.38306	-0.11048	0.26229	0.07004		0.22129	0.22684	0.20463	0.23158	-0.00294
			0.30953	0.38104	-0.1099	0.2646	0.07389		0.22027	0.22855	0.21191	0.23239	-0.0065
			0.31091	0.37894	-0.11013	0.26571	0.07572		0.21886	0.23048	0.21899	0.23265	-0.01019
			0.31356	0.37655	-0.11177	0.26518	0.07475		0.21764	0.23267	0.22456	0.2322	-0.01406
			0.31763	0.37378	-0.11448	0.26347	0.07093		0.2171	0.23499	0.22802	0.23115	-0.01719
			0.32301	0.37078	-0.11848	0.26124	0.06448		0.21753	0.2377	0.22875	0.22969	-0.01935
			0.32956	0.36748	-0.12342	0.25905	0.05616		0.21925	0.2404	0.22652	0.22834	-0.01999
			0.33699	0.36457	-0.12915	0.25756	0.04681		0.22153	0.24323	0.22176	0.22733	-0.01903
			0.34486	0.36265	-0.13542	0.25733	0.03748		0.22405	0.24582	0.21505	0.22673	-0.017
			0.35245	0.36201	-0.14178	0.25837	0.02929		0.22567	0.24808	0.20752	0.22682	-0.01404
			0.35845	0.36266	-0.14795	0.26047	0.02312		0.2258	0.24953	0.20061	0.2273	-0.01087
			0.36188	0.36466	-0.15294	0.26257	0.01985		0.22354	0.25053	0.19542	0.22773	-0.00809
			0.36168	0.36751	-0.15593	0.26438	0.01983		0.219	0.25075	0.19316	0.22783	-0.0063
			0.35752	0.37073	-0.15619	0.26521	0.02334		0.21272	0.251	0.19403	0.22741	-0.00564
			0.34968	0.37395	-0.15277	0.26446	0.02944		0.20586	0.25164	0.19786	0.22612	-0.0064
			0.33886	0.37731	-0.14594	0.26243	0.03738		0.1994	0.25343	0.20365	0.22443	-0.00837
			0.32662	0.38099	-0.13613	0.2591	0.04513		0.19444	0.25628	0.20991	0.22245	-0.012
			0.31454	0.38506	-0.12456	0.25473	0.05151		0.19157	0.26039	0.21498	0.22066	-0.01713
			0.30406	0.38975	-0.11277	0.24964	0.05546		0.19116	0.26477	0.2175	0.21947	-0.02353
			0.29622	0.39508	-0.10236	0.24428	0.05704		0.19214	0.26928	0.21636	0.21924	-0.03108
			0.29179	0.40093	-0.09446	0.23869	0.05682		0.19428	0.27316	0.21146	0.22023	-0.03869
			0.29069	0.40695	-0.08974	0.23326	0.05648		0.19682	0.27608	0.20343	0.22217	-0.0452
			0.29291	0.41293	-0.08828	0.2289	0.0571		0.19964	0.27791	0.19345	0.22551	-0.04901
			0.29755	0.41901	-0.0891	0.22565	0.05983		0.20241	0.27909	0.18355	0.22933	-0.04935
			0.30387	0.425	-0.09182	0.22391	0.06471		0.20539	0.27947	0.17562	0.23351	-0.04517
			0.31074	0.43079	-0.09486	0.22415	0.0712		0.20869	0.27983	0.17149	0.23754	-0.03706
			0.31687	0.43616	-0.09708	0.2261	0.07803		0.21213	0.27991	0.1721	0.24104	-0.02597
			0.3211	0.44095	-0.09813	0.22942	0.08405		0.2152	0.27963	0.17759	0.24343	-0.01322
			0.32294	0.44473	-0.09714	0.23344	0.08832		0.21763	0.27892	0.1874	0.24461	-0.000750598
			0.32194	0.44741	-0.09403	0.23761	0.09046		0.21866	0.27803	0.20017	0.24449	0.00997
			0.31876	0.44876	-0.08883	0.24149	0.0904		0.21872	0.27681	0.21387	0.24318	0.01808
			0.3141	0.44869	-0.08246	0.24477	0.08904		0.21733	0.27599	0.2265	0.241	0.02329
			0.30929	0.44736	-0.07582	0.24715	0.0867		0.21539	0.2753	0.23681	0.23836	0.02575
			0.3055	0.44483	-0.07013	0.24866	0.08416		0.21346	0.27508	0.24409	0.23552	0.02642
			0.30341	0.4412	-0.06634	0.24929	0.08177		0.21229	0.27528	0.24788	0.23281	0.02549
			0.30313	0.43675	-0.06536	0.24961	0.07945		0.21181	0.27598	0.24925	0.23072	0.02346
			0.30434	0.43218	-0.06738	0.24958	0.07739		0.21223	0.27703	0.24878	0.22985	0.02026
			0.30627	0.42802	-0.07232	0.24965	0.07542		0.21315	0.27836	0.24739	0.22984	0.01618
			0.30804	0.42512	-0.07879	0.25021	0.07336		0.21412	0.27989	0.24559	0.23109	0.01103
			0.30894	0.42442	-0.08602	0.25101	0.07094		0.21447	0.28157	0.24368	0.23331	0.00483
			0.30894	0.42617	-0.09282	0.25223	0.06807		0.21355	0.28283	0.24166	0.23638	-0.00193
			0.30794	0.43041	-0.09807	0.25361	0.06466		0.21107	0.28331	0.23943	0.23976	-0.00864
			0.30654	0.43629	-0.10136	0.25483	0.06069		0.20731	0.28247	0.23664	0.24322	-0.01487
			0.30555	0.44294	-0.10274	0.25562	0.05672		0.20228	0.28026	0.23352	0.24634	-0.01977
			0.30515	0.44897	-0.10232	0.25612	0.05297		0.19682	0.27671	0.23007	0.24876	-0.02297
			0.30611	0.45337	-0.10053	0.25633	0.04986		0.19146	0.27259	0.22618	0.25016	-0.02412
			0.30894	0.45521	-0.09795	0.2569	0.04771		0.18743	0.26844	0.22187	0.2508	-0.02323
			0.31333	0.45464	-0.09548	0.25772	0.0461		0.18513	0.26529	0.21645	0.2506	-0.02077
			0.31937	0.4523	-0.09351	0.25918	0.04495		0.1849	0.26384	0.21035	0.24962	-0.01716
			0.32653	0.44879	-0.0924	0.26122	0.04312		0.18657	0.26431	0.2037	0.24863	-0.01348
			0.3338	0.44524	-0.09228	0.26335	0.04076		0.18942	0.26652	0.1973	0.24774	-0.01004
			0.3406	0.44244	-0.09339	0.26503	0.03801		0.19299	0.27042	0.19189	0.24743	-0.00708
			0.3454	0.44064	-0.09532	0.26612	0.03598		0.19636	0.27519	0.18873	0.24789	-0.00474
			0.34801	0.44039	-0.09764	0.26608	0.03579		0.19944	0.28109	0.18861	0.24887	-0.00279
			0.34795	0.44082	-0.09991	0.26582	0.03883		0.20224	0.28707	0.19176	0.25041	-0.000218976
			0.34547	0.44174	-0.10179	0.26553	0.04577		0.20516	0.29336	0.19724	0.25213	0.00347
			0.34163	0.44225	-0.10304	0.26576	0.05638		0.20831	0.29957	0.20401	0.25302	0.00851
			0.33718	0.44184	-0.10382	0.26747	0.06944		0.21199	0.30507	0.2101	0.25324	0.01465
			0.33305	0.44031	-0.10423	0.27076	0.08268		0.21609	0.30939	0.21417	0.2526	0.02136
			0.32986	0.43766	-0.1047	0.27487	0.09415		0.22	0.31231	0.21526	0.25063	0.02717
			0.32815	0.43384	-0.10504	0.27944	0.10164		0.22294	0.31361	0.21366	0.24814	0.03064
			0.32759	0.42947	-0.10535	0.28329	0.10402		0.22449	0.31386	0.20984	0.24504	0.03094
			0.32791	0.42476	-0.10508	0.28581	0.10163		0.2247	0.31303	0.20534	0.2418	0.02765
			0.32889	0.42034	-0.10408	0.2863	0.09541		0.2236	0.31177	0.20183	0.23852	0.02111
			0.3297	0.41612	-0.10228	0.28474	0.08722		0.22168	0.31011	0.20047	0.23525	0.01235
			0.33017	0.41218	-0.09939	0.28122	0.07924		0.21935	0.30783	0.20189	0.23206	0.00304
			0.32985	0.4086	-0.09592	0.27641	0.07262		0.21714	0.30475	0.2062	0.22895	-0.00549
			0.32843	0.40535	-0.0929	0.27085	0.06839		0.21464	0.30022	0.21215	0.22619	-0.01264
			0.32614	0.40324	-0.09089	0.26556	0.067		0.21202	0.29447	0.21866	0.22422	-0.01783
			0.32326	0.40264	-0.09057	0.26055	0.06782		0.20863	0.28846	0.22406	0.22322	-0.02166
			0.32023	0.40443	-0.09207	0.25664	0.07012		0.205	0.28301	0.227	0.22418	-0.02459
			0.31766	0.40893	-0.09562	0.25334	0.07333		0.20132	0.27976	0.22676	0.22615	-0.02699
			0.31672	0.41592	-0.10067	0.25095	0.07674		0.19866	0.27952	0.22308	0.22958	-0.02923
			0.31756	0.42464	-0.10657	0.24908	0.0803		0.1974	0.28244	0.21704	0.23351	-0.0307
			0.32021	0.43361	-0.11247	0.24756	0.08318		0.19824	0.28755	0.20957	0.23743	-0.03172
			0.32415	0.44134	-0.11804	0.24603	0.08599		0.20115	0.29349	0.20235	0.24047	-0.03093
			0.32821	0.44651	-0.12251	0.24466	0.08836		0.20526	0.29859	0.1968	0.24246	-0.02814
			0.33147	0.44853	-0.12565	0.24313	0.09016		0.21	0.30155	0.19389	0.24276	-0.02352
			0.33316	0.44718	-0.12713	0.24209	0.09116		0.2145	0.3018	0.19361	0.24209	-0.01716
			0.333	0.44336	-0.127	0.24108	0.09101		0.2181	0.29973	0.19568	0.24016	-0.00996
			0.33102	0.43793	-0.12548	0.24083	0.08975		0.22055	0.29639	0.19893	0.23782	-0.00241
			0.32835	0.43208	-0.12249	0.24084	0.0871		0.22235	0.29328	0.20258	0.23553	0.0046
			0.32553	0.42658	-0.11849	0.24134	0.08376		0.22385	0.29116	0.20595	0.23379	0.01054
			0.32357	0.42191	-0.11413	0.24259	0.08014		0.22572	0.2907	0.20859	0.23352	0.01513
			0.32304	0.41855	-0.10985	0.24433	0.0773		0.22847	0.29159	0.21099	0.23495	0.0182
			0.3238	0.41646	-0.10634	0.24684	0.07585		0.23167	0.29345	0.21332	0.23855	0.01972
			0.32586	0.41534	-0.10373	0.25028	0.07604		0.23568	0.29524	0.21593	0.2439	0.02005
			0.329	0.41504	-0.10246	0.25422	0.07791		0.24009	0.29656	0.21887	0.25023	0.01956
			0.33304	0.41535	-0.10233	0.25858	0.08096		0.24449	0.29695	0.22182	0.25617	0.01883
			0.33757	0.41564	-0.10292	0.26292	0.08423		0.24844	0.29619	0.22445	0.26075	0.01833
			0.3423	0.41566	-0.10361	0.26685	0.08716		0.25171	0.29442	0.2262	0.26274	0.01856
			0.34692	0.41507	-0.10407	0.26965	0.08917		0.254	0.29204	0.2268	0.26176	0.01952
			0.35084	0.41377	-0.10381	0.27152	0.09056		0.25518	0.28945	0.2264	0.25841	0.02145
			0.35329	0.41222	-0.10268	0.27233	0.09151		0.25477	0.28763	0.22532	0.25386	0.02349
			0.35402	0.41059	-0.10068	0.27287	0.09269		0.25324	0.28662	0.22401	0.24953	0.02514
			0.35244	0.40962	-0.09836	0.27329	0.09415		0.25038	0.28755	0.22253	0.24677	0.02551
			0.34897	0.40972	-0.09588	0.27426	0.09583		0.2472	0.29049	0.22146	0.2464	0.02437
			0.34451	0.41106	-0.09405	0.27593	0.09721		0.24429	0.29528	0.22052	0.24817	0.02101
			0.33948	0.41323	-0.09305	0.27854	0.09738		0.24231	0.3016	0.21937	0.25178	0.0156
			0.33512	0.41583	-0.09304	0.28167	0.09601		0.24163	0.30839	0.21823	0.25577	0.00858
			0.33201	0.41836	-0.09419	0.28502	0.09266		0.24211	0.31478	0.21709	0.25957	0.00053289
			0.33027	0.42085	-0.09593	0.28814	0.08817		0.24317	0.31968	0.21627	0.26235	-0.0078
			0.32996	0.42322	-0.09822	0.29071	0.08294		0.24428	0.32253	0.21612	0.26412	-0.01592
			0.33119	0.42595	-0.10059	0.29197	0.07827		0.24483	0.3233	0.21687	0.26511	-0.0228
			0.33362	0.42909	-0.10296	0.29182	0.07446		0.24449	0.32206	0.21864	0.26584	-0.02806
			0.33745	0.4326	-0.10497	0.28962	0.07143		0.24345	0.31999	0.22102	0.26651	-0.03143
			0.34288	0.43612	-0.10699	0.28576	0.0688		0.24241	0.31737	0.2234	0.26784	-0.03246
			0.34975	0.43879	-0.10894	0.28079	0.06582		0.24211	0.31513	0.22516	0.2697	-0.03123
			0.35825	0.44021	-0.11132	0.27499	0.0621		0.24352	0.3139	0.22526	0.27206	-0.0279
			0.36765	0.44002	-0.11405	0.26965	0.05719		0.24687	0.31386	0.22369	0.27473	-0.02385
			0.37703	0.43842	-0.11713	0.26569	0.05207		0.2524	0.31496	0.21993	0.27748	-0.01918
			0.38537	0.43602	-0.12028	0.26362	0.04775		0.25956	0.3171	0.21428	0.27999	-0.01535
			0.3914	0.43382	-0.12292	0.26379	0.04533		0.2675	0.31959	0.20778	0.28183	-0.0127
			0.39454	0.43175	-0.12464	0.26595	0.04587		0.27511	0.32221	0.20098	0.2827	-0.01137
			0.39479	0.43055	-0.12438	0.26932	0.04948		0.28161	0.32429	0.19486	0.2821	-0.01063
			0.39251	0.4292	-0.12219	0.27299	0.05557		0.28612	0.32566	0.19003	0.27964	-0.00986
			0.38863	0.42765	-0.11782	0.27671	0.063		0.2882	0.32607	0.1872	0.27593	-0.00791
			0.38443	0.42544	-0.11188	0.27957	0.07015		0.28791	0.32638	0.18638	0.2713	-0.00441
			0.38066	0.42244	-0.10531	0.28186	0.07568		0.28572	0.32648	0.18744	0.26661	0.000976779
			0.37801	0.41948	-0.09929	0.28339	0.07867		0.28184	0.32756	0.18997	0.26296	0.00723
			0.37694	0.41742	-0.09457	0.28437	0.07959		0.27741	0.32969	0.1933	0.26078	0.01371
			0.37694	0.41698	-0.09163	0.28461	0.07892		0.27275	0.33307	0.19746	0.26039	0.01908
			0.37791	0.41866	-0.09072	0.28424	0.07798		0.26897	0.33711	0.20178	0.26146	0.02292
			0.37911	0.42244	-0.0912	0.28299	0.07773		0.26636	0.34135	0.20649	0.26341	0.02437
			0.38016	0.42766	-0.09249	0.28097	0.0793		0.26518	0.34508	0.21157	0.2656	0.02393
			0.38068	0.43357	-0.0937	0.27836	0.08248		0.26523	0.34757	0.21697	0.26741	0.02181
			0.38047	0.43894	-0.09448	0.27599	0.08671		0.26639	0.34848	0.2225	0.26899	0.01832
			0.37929	0.44338	-0.09445	0.2741	0.09111		0.26776	0.34822	0.2276	0.27051	0.01393
			0.37728	0.44627	-0.09394	0.27299	0.09435		0.26887	0.347	0.23187	0.27228	0.00844
			0.37458	0.44791	-0.09317	0.27275	0.0958		0.26913	0.34529	0.23419	0.2744	0.00227
			0.37151	0.44869	-0.0921	0.27283	0.09446		0.26855	0.34362	0.23472	0.27684	-0.00462
			0.36899	0.44908	-0.09135	0.27261	0.09109		0.26723	0.34271	0.2327	0.2792	-0.01203
			0.36748	0.44956	-0.09022	0.2717	0.08619		0.2658	0.34228	0.22939	0.28056	-0.01909
			0.36769	0.45033	-0.08888	0.26982	0.08091		0.26485	0.34282	0.22497	0.28075	-0.0255
			0.36995	0.4512	-0.08726	0.26749	0.07661		0.26536	0.34402	0.22033	0.27926	-0.03015
			0.37382	0.45245	-0.08553	0.26518	0.07407		0.26744	0.34601	0.21643	0.27636	-0.03251
			0.37888	0.45367	-0.08373	0.26378	0.0737		0.2713	0.34853	0.21397	0.27249	-0.03264
			0.38388	0.45446	-0.08253	0.26374	0.07529		0.27624	0.35154	0.21274	0.26864	-0.0309
			0.38784	0.45439	-0.08196	0.26524	0.07838		0.28206	0.35455	0.21298	0.26548	-0.02773
			0.38998	0.45324	-0.08214	0.26783	0.08197		0.28742	0.3578	0.21446	0.26356	-0.02409
			0.39029	0.45089	-0.08319	0.2711	0.08537		0.29147	0.36051	0.2166	0.26297	-0.02047
			0.38892	0.4481	-0.08473	0.27427	0.08845		0.29356	0.36322	0.21943	0.26361	-0.01747
			0.38673	0.44492	-0.08611	0.27705	0.09063		0.29367	0.36534	0.22244	0.2655	-0.0152
			0.38483	0.44257	-0.08753	0.27947	0.09262		0.29195	0.36738	0.22576	0.2681	-0.01365
			0.38406	0.44148	-0.08838	0.2813	0.09474		0.28897	0.3691	0.22924	0.27145	-0.01231
			0.38478	0.44211	-0.08899	0.2826	0.09726		0.28552	0.37088	0.23263	0.27513	-0.01128
			0.38719	0.4441	-0.08937	0.28353	0.10029		0.28276	0.372	0.23586	0.27906	-0.00987
			0.39037	0.44673	-0.09001	0.2838	0.1041		0.2807	0.37256	0.23865	0.28292	-0.00771
			0.39391	0.4493	-0.09058	0.28321	0.10816		0.28007	0.37237	0.24083	0.28623	-0.00451
			0.3972	0.4509	-0.0913	0.28189	0.112		0.28077	0.37118	0.24224	0.28854	-0.000255572
			0.39961	0.45079	-0.09193	0.28023	0.11564		0.2827	0.36867	0.24281	0.28941	0.00533
			0.40118	0.44895	-0.09247	0.27859	0.11875		0.28536	0.36505	0.2428	0.2885	0.01185
			0.40219	0.44591	-0.0928	0.27752	0.12143		0.28844	0.36052	0.24203	0.28575	0.01926
			0.40308	0.44236	-0.09301	0.27759	0.12318		0.29146	0.35577	0.2411	0.28144	0.02696
			0.40398	0.43931	-0.09304	0.27871	0.12393		0.29438	0.35111	0.23978	0.27621	0.03446
			0.40533	0.43749	-0.09314	0.28051	0.12287		0.29665	0.3474	0.23835	0.2709	0.04088
			0.40756	0.43748	-0.09339	0.28233	0.11978		0.29823	0.3455	0.23666	0.26662	0.04585
			0.41036	0.43945	-0.0939	0.28376	0.11403		0.29915	0.34606	0.23454	0.2641	0.04879
			0.41421	0.443	-0.09485	0.28481	0.10572		0.29998	0.34905	0.23206	0.26423	0.04929
			0.41882	0.44784	-0.09642	0.2854	0.09538		0.30098	0.35449	0.22903	0.26676	0.0477
			0.42363	0.45331	-0.09858	0.28618	0.08419		0.30258	0.36143	0.22581	0.27161	0.04407
			0.4286	0.45869	-0.10113	0.28769	0.07385		0.30528	0.36876	0.22302	0.27801	0.03951
			0.43291	0.46361	-0.10379	0.29009	0.0656		0.31014	0.37507	0.22135	0.28477	0.03429
			0.43629	0.46762	-0.10607	0.29349	0.06124		0.31659	0.37909	0.22121	0.29095	0.02965
			0.4386	0.47063	-0.10791	0.29682	0.06117		0.32493	0.38049	0.22264	0.29569	0.02593
			0.43973	0.47284	-0.1092	0.29935	0.06529		0.33387	0.37937	0.22517	0.29898	0.02354
			0.44025	0.47453	-0.10964	0.3007	0.07251		0.34302	0.37643	0.22787	0.30105	0.02222
			0.44024	0.47597	-0.11005	0.3002	0.08171		0.35055	0.37304	0.2293	0.30226	0.02146
			0.44061	0.47723	-0.11085	0.29806	0.09163		0.35586	0.37021	0.22849	0.30359	0.02076
			0.44147	0.47831	-0.1122	0.29511	0.10111		0.35826	0.36873	0.22483	0.30565	0.01992
			0.44273	0.47872	-0.11397	0.29205	0.10927		0.358	0.36882	0.21855	0.3084	0.01865
			0.44448	0.47821	-0.11598	0.28965	0.11586		0.35569	0.37017	0.21094	0.31176	0.01721
			0.44633	0.47666	-0.1169	0.2889	0.12055		0.35232	0.37269	0.20364	0.31492	0.01564
			0.44776	0.47395	-0.11611	0.28963	0.12329		0.34896	0.37558	0.19824	0.31717	0.01414
			0.44868	0.47058	-0.11313	0.29189	0.12371		0.34667	0.37907	0.19581	0.31807	0.0127
			0.44905	0.46684	-0.1078	0.29509	0.122		0.34518	0.38298	0.19651	0.31741	0.01105
			0.44913	0.46374	-0.10082	0.29856	0.11836		0.34479	0.38736	0.19988	0.31548	0.0086
			0.44904	0.46136	-0.09299	0.30156	0.11321		0.34484	0.39195	0.20498	0.31276	0.00539
			0.4489	0.46011	-0.08574	0.30364	0.10769		0.34492	0.3963	0.2106	0.30975	0.00158
			0.44915	0.46003	-0.07972	0.30456	0.10271		0.34475	0.39996	0.21598	0.30698	-0.00229
			0.44963	0.46122	-0.07597	0.30438	0.09907		0.34395	0.40262	0.22086	0.30469	-0.0054
			0.45075	0.46392	-0.07395	0.30381	0.09733		0.3435	0.4046	0.22502	0.30286	-0.00703
			0.45255	0.46787	-0.07337	0.3033	0.09721		0.34402	0.40606	0.22848	0.30139	-0.00676
			0.45506	0.47348	-0.07375	0.30357	0.098		0.34605	0.40806	0.23169	0.30006	-0.00473
			0.45796	0.48026	-0.07516	0.30528	0.09904		0.34984	0.41108	0.23384	0.29909	-0.00172
			0.46114	0.488	-0.07658	0.30858	0.09963		0.3555	0.41575	0.23542	0.29848	0.00153
			0.46379	0.49561	-0.07864	0.3131	0.09943		0.36248	0.42116	0.23578	0.29889	0.0042
			0.46543	0.50215	-0.08086	0.31801	0.09867		0.36967	0.42653	0.23505	0.30016	0.00578
			0.46574	0.50682	-0.08309	0.32194	0.09786		0.37599	0.43055	0.23384	0.30206	0.00675
			0.46467	0.50934	-0.08534	0.32433	0.09756		0.3808	0.43238	0.23252	0.3044	0.00758
			0.46292	0.50928	-0.08738	0.3246	0.09831		0.38403	0.43113	0.23139	0.30676	0.00917
			0.46163	0.50759	-0.08877	0.32292	0.0996		0.38568	0.42749	0.23096	0.30862	0.01156
			0.46175	0.50488	-0.08941	0.32008	0.10139		0.38627	0.42216	0.23122	0.30952	0.01505
			0.46382	0.50188	-0.0894	0.31723	0.10301		0.38637	0.41683	0.23183	0.30956	0.01904
			0.4684	0.49901	-0.08785	0.3157	0.10427		0.38707	0.41201	0.23285	0.30914	0.0228
			0.47452	0.49638	-0.0853	0.3164	0.10476		0.38816	0.40868	0.2341	0.30874	0.02531
			0.48146	0.49403	-0.08108	0.31936	0.10483		0.38989	0.40699	0.23603	0.30882	0.02643
			0.48755	0.49207	-0.07565	0.32411	0.1047		0.39172	0.40666	0.23856	0.30967	0.02582
			0.49204	0.49004	-0.06907	0.32958	0.10484		0.39342	0.40687	0.24179	0.31129	0.02438
			0.49447	0.48847	-0.06266	0.33469	0.10524		0.39451	0.40742	0.24523	0.31327	0.02221
			0.49494	0.48737	-0.05739	0.3381	0.10603		0.39472	0.4079	0.24817	0.31509	0.01995
			0.49442	0.48698	-0.05436	0.33946	0.10679		0.39415	0.40854	0.24945	0.31621	0.01802
			0.49357	0.48719	-0.0546	0.33845	0.10778		0.3931	0.40909	0.2484	0.31645	0.01686
			0.49322	0.4874	-0.05831	0.33592	0.1088		0.39167	0.40976	0.2448	0.3162	0.01634
			0.49359	0.48741	-0.06477	0.33245	0.11027		0.39045	0.41034	0.23935	0.31564	0.01675
			0.49451	0.48643	-0.07307	0.32911	0.11208		0.38952	0.41081	0.23283	0.31542	0.01758
[truncated: 4,227 more rows]

## Sheet: Figure 9
ROW 1: PARAMETER		Figure A	Distribution	Distribution	Distribution	Distribution	Distribution	Figure B	Distribution	Distribution	Distribution	Distribution	Distribution	Figure C	Distribution	Distribution	Distribution	Distribution	Figure D	Distribution	Distribution	Distribution	Distribution
ROW 2: UNITS			-	-	-	-	-		-	-	-	-	-		-	-	-	-		-	-	-	-
ROW 3: DESCRIPTION			1	0	-1	-2	-3		1	0	-1	-2	-3		1	0	-1	-2		1	0	-1	-2
ROW 4 ONWARDS: DATA			0	0	0	0	0		0	0		0	0		0	0	0	0		0	0	0	0
			0	0	0	0	0		0	0	0	0	0		0	0	0	0		0	0	0	0
			0	0	0	0	0		0	0	0	0	0		0	0	0	0		0	0	0	0
			0	0	0	0	0		0	0	0	0	0		0	0	0	0		0	0	0	0
			0	0	0	0	0		0	0	0	0	0		0	0	0	0		0	0	0	0
			0	0	0	0	0		0	0	0	0	0		0	0	0	0		0	0	0	0
			0	0	0	0	0		0	0	0	0	0		0	0	0	0		0	0	0	0
			0	0	0	0	0		0	0	0	0	0		0	0	0	0		0	0	0	0
			0	0	0	0	0		0	0	0	0	0		0	0	0	0		0	0	0	0
			0	0	0	0	0		0	0	0	0	0		0	0	0	0		0	0	0	0
			0	0	0	0	0		0	0	0	0	0		0	0	0	0		0	0	0	0
			0	0	0	0	0		0	0	0	0	0		0	0	0	0		0	0	0	0
			0	0	0	0	0		0	0	0	0	0		0	0	0	0		0	0	0	0
			0	0	0	0	0		0	0	0	0	0		0	0	0	0		0	0	0	0
			0	0	0	0	0		0	0	0	0	0		0	0	0	0		0	0	0	0
			0	0	0	0	0		0	0	0	0	0		0	0	0	0		0	0	0	0
			0	0	0	0	0		0	0	0	0	0		0	0	0	0		0	0	0	0
			0	0	0	0	0		0	0	0	0	0		0	0	0	0		0	0	0	0
			0	0	0	0	0		0	0	0	0	0		0	0	0	0		0	0	0	0
			0	0	0	0	0		0	0	0	0	0		0	0	0	0		0	0	0	0
			0	0	0	0	0		0	0	0	0	0		0	0	0	0		0	0	0	0
			0	0	0	0	0		0	0	0	0	0		0	0	0	0		0	0	0	0
			0	0	0	0	0		0	0	0	0	0		0	0	0	0		0	0	0	0
			0	0	0	0	0		0	0	0	0	0		0	0	0	0		0	0	0	0
			0	0	0	0	0		0	0	0	0	0		0	0	0	0		0	0	0	0
			0	0	0	0	0		0	0	0	0	0		0	0	0	0		0	0	0	0
			0	0	0	0	0		0	0	0	0	0		0	0	0	0		0	0	0	0
			0	0	0	0	0		0	0	0	0	0		0	0	0	0		0	0	0	0
			0	0	0	0	0		0	0	0	0	0.012		0	0	0	0		0	0	0	0
			0	0	0	0	0		0	0.006	0	0.035	0.132		0	0	0	0		0	0.005	0.023	0.098
			0.029	0.005	0	0	0		0.004	0.022	0.005	0.355	0.597		0.007	0	0	0		0	0.06	0.237	0.468
			0.195	0.03	0.008	0	0		0.02	0.083	0.078	0.943	1.461		0.242	0.048	0	0		0.017	0.137	0.743	1.321
			0.638	0.161	0.045	0	0		0.085	0.235	0.19	2.073	2.492		0.55	0.03	0	0		0.101	0.439	1.669	2.338
			0.969	0.33	0.029	0	0		0.107	0.421	0.5	2.84	3.1		1.045	0.128	0	0		0.137	0.755	2.292	3.092
			0.929	0.554	0.148	0	0		0.23	0.661	0.855	3.115	2.761		1.102	0.289	0	0		0.196	0.926	2.676	3.047
			0.951	0.428	0.272	0	0		0.251	0.692	1.084	2.437	2.285		0.771	0.329	0	0		0.327	0.972	2.513	2.642
			0.544	0.498	0.263	0	0		0.302	0.751	1.156	2.072	1.764		0.679	0.311	0	0		0.292	0.976	2.05	1.937
			0.383	0.465	0.272	0	0		0.255	0.674	1.084	1.406	1.15		0.402	0.374	0	0		0.26	0.796	1.54	1.356
			0.341	0.309	0.231	0	0		0.244	0.551	0.813	1.175	0.734		0.255	0.226	0	0		0.273	0.696	1.137	0.859
			0.157	0.233	0.25	0	0		0.24	0.455	0.771	0.803	0.573		0.132	0.23	0	0		0.228	0.576	0.84	0.64
			0.077	0.146	0.131	0	0		0.225	0.46	0.612	0.564	0.375		0.061	0.16	0	0		0.222	0.487	0.54	0.391
			0.058	0.121	0.138	0	0		0.241	0.384	0.485	0.349	0.291		0.05	0.129	0	0		0.277	0.42	0.422	0.303
			0.011	0.052	0.123	0	0		0.288	0.391	0.469	0.286	0.189		0.033	0.119	0	0		0.284	0.387	0.297	0.157
			0.035	0.066	0.092	0	0		0.263	0.377	0.356	0.241	0.186		0.01	0.08	0	0		0.276	0.369	0.257	0.194
			0.02	0.048	0.072	0	0		0.381	0.385	0.298	0.19	0.153		0.01	0.036	0	0		0.378	0.355	0.181	0.165
			0.013	0.043	0.057	0	0		0.398	0.372	0.339	0.194	0.187		0.013	0.034	0	0		0.379	0.347	0.213	0.194
			0.012	0.028	0.077	0	0		0.492	0.404	0.343	0.188	0.195		0.021	0.044	0	0		0.431	0.315	0.158	0.169
			0.015	0.018	0.067	0	0.009		0.486	0.419	0.303	0.213	0.261		0.02	0.042	0	0		0.436	0.293	0.204	0.298
			0.022	0.034	0.064	0.055	0.109		0.431	0.419	0.36	0.286	0.309		0.014	0.027	0.025	0.067		0.484	0.352	0.318	0.299
			0.024	0.034	0.103	0.351	0.545		0.41	0.404	0.337	0.339	0.444		0.027	0.078	0.21	0.432		0.511	0.372	0.35	0.424
			0.135	0.122	0.261	0.915	1.372		0.419	0.434	0.354	0.525	0.531		0.124	0.208	0.765	1.345		0.393	0.4	0.462	0.574
			0.358	0.394	0.588	1.949	2.287		0.379	0.455	0.408	0.712	0.65		0.341	0.567	1.602	2.195		0.376	0.374	0.603	0.768
			0.601	0.659	0.944	2.693	2.801		0.346	0.445	0.492	0.873	0.806		0.706	0.844	2.342	2.792		0.355	0.475	0.663	0.855
			0.687	1.013	1.174	2.778	2.352		0.332	0.528	0.478	0.959	0.874		0.783	1.072	2.351	2.729		0.334	0.494	0.783	1.004
			0.744	0.952	1.339	2.161	1.993		0.344	0.528	0.623	1.11	1.095		0.705	1.203	2.262	2.214		0.345	0.548	1.009	1.047
			0.608	1.067	1.124	1.689	1.431		0.355	0.549	0.603	1.178	1.092		0.667	1.159	1.865	1.592		0.366	0.598	1.053	1.259
			0.611	0.949	1.059	1.258	0.927		0.379	0.601	0.743	1.453	1.362		0.637	0.96	1.196	1.045		0.392	0.687	1.237	1.324
			0.628	0.858	0.888	0.937	0.629		0.449	0.694	0.742	1.601	1.392		0.506	0.881	0.954	0.788		0.434	0.767	1.401	1.5
			0.562	0.774	0.817	0.671	0.527		0.527	0.77	0.865	1.728	1.532		0.562	0.726	0.687	0.57		0.485	0.821	1.6	1.557
			0.558	0.752	0.649	0.493	0.479		0.525	0.787	0.937	1.661	1.593		0.565	0.642	0.541	0.381		0.503	0.912	1.56	1.659
			0.617	0.699	0.595	0.412	0.299		0.597	0.812	1.032	1.609	1.52		0.618	0.623	0.472	0.353		0.588	0.959	1.601	1.551
			0.649	0.65	0.555	0.464	0.346		0.65	0.945	1.023	1.557	1.382		0.64	0.575	0.355	0.3		0.665	1.01	1.549	1.47
			0.675	0.702	0.541	0.396	0.285		0.722	0.94	1.064	1.462	1.159		0.7	0.557	0.359	0.345		0.704	0.956	1.362	1.345
			0.83	0.74	0.604	0.332	0.359		0.759	0.888	1.033	1.219	1.042		0.825	0.547	0.374	0.388		0.721	0.922	1.221	1.013
			0.795	0.829	0.532	0.473	0.423		0.815	0.917	0.973	1.114	0.925		0.82	0.606	0.394	0.35		0.783	0.933	1.058	0.936
			0.907	0.785	0.658	0.539	0.486		0.791	0.911	0.943	0.991	0.871		0.868	0.58	0.474	0.484		0.782	0.88	0.939	0.828
			0.938	0.789	0.65	0.596	0.683		0.83	0.823	0.848	0.971	0.766		0.94	0.629	0.627	0.667		0.813	0.819	0.86	0.824
			0.911	0.93	0.75	0.816	0.801		0.787	0.861	0.815	0.893	0.762		0.968	0.705	0.714	0.775		0.814	0.826	0.771	0.755
			1.026	0.885	0.785	0.971	0.853		0.8	0.818	0.818	0.816	0.779		0.964	0.742	0.836	0.935		0.83	0.828	0.823	0.715
			0.971	0.93	0.911	1.079	0.924		0.787	0.834	0.816	0.861	0.754		1.004	0.847	1.016	1.044		0.796	0.812	0.829	0.776
			1.032	0.982	0.912	1.215	1.127		0.806	0.859	0.82	0.801	0.719		0.936	0.852	1.049	1.135		0.786	0.759	0.821	0.745
			0.96	1.007	1.056	1.26	1.166		0.773	0.845	0.848	0.813	0.771		0.98	0.903	1.123	1.209		0.799	0.794	0.814	0.796
			0.944	1.009	1.085	1.305	1.14		0.795	0.847	0.827	0.905	0.784		0.95	0.988	1.149	1.157		0.763	0.833	0.842	0.819
			1	1.031	1.054	1.263	1.198		0.818	0.898	0.828	0.933	0.852		0.913	1.028	1.285	1.129		0.815	0.839	0.844	0.792
			0.955	1.036	1.066	1.427	1.173		0.852	0.875	0.877	0.937	0.888		0.924	0.995	1.208	1.136		0.841	0.817	0.843	0.857
			0.991	1.038	0.999	1.246	1.138		0.845	0.937	0.858	0.934	0.946		0.964	1.054	1.292	1.091		0.847	0.847	0.984	0.984
			0.959	1.055	1.055	1.128	1.033		0.86	0.935	0.868	0.983	1.015		0.931	0.985	1.265	0.951		0.853	0.901	0.99	0.943
			1.032	1.024	1.078	1.079	0.983		0.931	0.989	0.949	1.089	1.025		0.985	1.029	1.13	1.033		0.892	0.909	1.057	1.115
			0.981	1.021	1.04	1.128	0.95		0.933	0.991	0.935	1.163	1.117		1.008	1.02	1.105	1.024		0.905	0.978	1.089	1.092
			0.974	1.021	1.043	1.025	0.911		0.995	0.975	0.955	1.162	1.052		1.015	1.034	1.108	0.927		0.927	0.974	1.114	1.129
			1.029	1.004	1.044	1.042	0.882		0.943	0.971	1.023	1.172	1.036		0.994	1.078	0.989	0.88		0.937	1	1.154	1.139
			1.029	1.049	0.958	0.921	0.839		0.998	0.979	0.989	1.192	1.04		1.013	1.048	1.033	0.903		0.948	1.039	1.162	1.071
			0.986	1.005	1.005	0.959	0.88		1.006	1.025	1.085	1.171	0.985		1.017	1.026	0.864	0.806		0.936	1.027	1.122	1.005
			1.019	0.971	1.035	0.922	0.851		0.945	1.037	1.062	1.057	0.878		0.977	0.976	0.877	0.806		0.95	1.05	1.092	1.017
			1.003	0.917	0.988	0.89	0.803		0.988	1.008	1.089	1.026	0.856		0.991	0.968	0.913	0.893		0.978	1.045	1.051	0.977
			1.056	0.962	0.954	0.868	0.871		0.951	1.001	1.074	1.008	0.877		0.934	1.013	0.862	0.785		0.992	1.044	0.993	0.934
			0.964	1.019	0.974	0.864	0.781		1.017	0.978	1.037	0.977	0.847		0.989	1.014	0.942	0.885		0.976	1.023	0.953	0.9
			0.969	0.976	0.928	0.868	0.857		0.924	1.008	1.017	0.902	0.841		0.928	0.945	0.867	0.834		0.962	1.018	0.935	0.911
			0.955	0.964	0.91	0.908	0.904		0.979	0.986	1.028	0.927	0.811		0.933	0.981	0.899	0.892		0.965	0.989	0.912	0.908
			0.924	0.921	0.93	0.942	0.88		0.95	0.963	0.966	0.87	0.816		0.974	0.972	0.976	0.877		0.958	1.007	0.853	0.863
			0.969	0.945	0.964	0.922	0.947		0.914	0.959	0.969	0.9	0.816		0.904	0.957	0.932	0.883		0.936	0.98	0.841	0.859
			0.969	0.988	0.961	0.954	0.942		0.966	0.936	0.953	0.868	0.802		0.962	1.007	0.977	0.941		0.927	0.933	0.912	0.871
			0.946	0.973	0.958	0.995	1.02		0.948	0.96	0.959	0.868	0.793		0.886	1.017	1.021	0.98		0.934	0.988	0.88	0.852
			0.95	0.967	0.897	1.109	1.084		0.938	0.95	0.942	0.889	0.828		0.942	1.012	1.014	1.05		0.976	0.976	0.871	0.904
			0.968	0.995	0.97	0.991	1.157		0.945	0.922	0.925	0.907	0.907		0.972	0.927	1.108	1.189		0.934	0.936	0.898	0.927
			0.952	0.949	0.994	1.098	1.181		0.926	0.919	0.911	0.957	0.863		0.983	1.04	1.183	1.207		0.934	0.972	0.907	0.993
			1.01	0.975	0.995	1.171	1.258		0.946	0.922	0.938	0.928	0.904		1.014	1.025	1.199	1.224		0.927	0.925	0.951	1.006
			0.978	0.997	1.051	1.168	1.225		0.931	0.934	0.948	0.903	0.971		0.984	1.064	1.182	1.273		0.966	0.959	0.944	1.019
			1.01	1.015	1.059	1.15	1.188		0.949	0.944	0.922	0.939	0.952		0.979	1.076	1.191	1.232		0.918	0.969	1.002	1.049
			0.966	1.044	1.037	1.11	1.164		0.924	0.961	0.937	0.964	0.931		0.984	1.085	1.184	1.219		0.96	0.954	1.027	1.036
			0.97	1.023	1.063	1.108	1.067		0.955	0.912	0.948	1.02	0.993		1.004	1.09	1.168	1.098		0.943	0.991	1.027	1.053
			1.025	0.989	1.024	1.012	1.018		0.935	0.929	0.937	1.032	1.021		1.069	1.118	1.126	1.173		0.969	0.961	1.021	1.085
			0.99	0.996	1.045	0.914	0.935		0.965	0.966	0.927	1.027	1.001		1.057	1.089	1.104	1.037		0.951	1.008	1.03	1.106
			0.995	0.98	0.97	0.909	0.923		0.941	0.945	0.985	1.043	1.052		1.036	1.077	0.98	1.009		0.98	0.995	1.096	1.088
			0.96	1.014	0.998	0.877	0.927		0.956	0.947	0.957	1.064	1.008		1.02	1.115	0.97	0.93		0.977	0.995	1.023	1.11
			1.024	0.997	0.99	0.86	0.867		0.956	0.956	0.962	1.037	0.984		1.081	1.068	0.999	0.939		0.983	1.021	1.051	1.09
			1.008	0.949	0.95	0.832	0.882		0.979	0.954	0.964	1.044	1.011		1.021	1.045	0.977	0.988		0.997	1.04	1.128	1.018
			0.937	0.943	0.959	0.893	0.901		0.943	0.974	0.979	1.012	0.986		1.12	1.068	0.949	0.994		1.036	1.031	1.072	1.048
			1	0.959	0.946	0.876	0.904		0.98	0.977	1.004	1.009	1.021		1.059	1.018	0.973	0.959		1.001	1.063	1.128	1.076
			0.959	0.98	0.93	0.886	0.876		0.979	0.959	0.98	1.015	0.956		1.061	1.064	0.984	0.975		1.012	1.021	1.068	1.063
			0.993	0.949	0.968	0.881	0.898		0.979	0.97	0.977	1.004	1.003		1.055	1.078	0.991	0.995		1.001	1.046	1.01	0.969
			0.957	0.971	0.911	0.957	0.903		0.98	0.986	0.991	0.988	0.975		1.117	1.064	1.056	0.998		1.021	1.031	1.044	1.006
			0.958	0.959	0.994	0.897	0.985		0.965	0.943	0.99	0.951	0.952		1.028	1.038	0.961	0.981		1.035	1.068	1.038	1.043
			0.996	0.962	0.959	0.913	0.897		0.97	0.966	0.968	0.99	0.984		1.092	1.052	0.991	1.062		1.029	1.035	0.978	1.016
			1.007	0.965	0.967	0.926	0.944		0.94	0.967	1.007	0.947	0.963		1.065	1.042	1.02	1.037		1.047	1.027	0.983	1.042
			1.011	0.943	0.914	0.965	0.928		0.953	0.935	0.951	0.967	0.974		1.059	1.019	1	0.993		1.056	1.035	1.027	0.998
			0.995	0.965	0.954	0.968	0.975		0.941	0.971	0.968	0.955	0.966		1.094	1.029	1.062	1.051		1.025	1.001	1.005	1.009
			1.003	0.938	0.926	0.948	0.958		0.949	0.962	0.961	0.92	0.992		1.088	1.01	1.047	1.049		1.039	1.031	0.989	1.034
			0.96	0.925	0.921	0.968	0.956		0.963	0.983	0.974	0.95	0.969		1.035	1.047	1.095	1.059		1.02	1.005	1.008	1.014
			0.96	0.925	0.96	0.984	0.972		0.957	0.968	0.988	0.995	0.997		1.032	0.991	1.034	1.064		1.023	1.012	0.995	1.028
			0.987	0.926	0.985	0.982	0.975		0.951	0.942	0.97	0.94	0.964		1.037	0.999	1.026	1.104		1.047	1.03	1.04	1.016
			0.942	0.957	0.911	0.997	0.995		0.98	0.964	0.982	0.982	0.998		1.045	1.043	1.08	1.045		1.032	1.01	1.021	1.016
			0.977	0.967	0.981	1.014	0.972		0.964	0.972	0.976	0.983	0.997		1.038	1.033	1.042	1.048		1.019	1.006	1.032	1.034
			0.942	0.973	0.927	1.011	0.948		0.972	0.977	0.979	0.967	0.995		1.015	1.003	1.022	1.031		1.062	1.055	1.005	1.014
			0.953	0.987	0.993	0.992	1.004		0.976	0.976	0.976	0.98	0.991		1.056	1.031	1.02	1.018		1.03	1.031	1.026	1.007
			0.981	0.954	0.961	0.98	1.031		0.984	0.969	0.984	1.027	1.01		1.055	0.975	1.083	1.074		1.031	1.033	1.033	1.042
			0.964	0.935	0.983	0.986	0.99		0.938	0.96	0.981	1.029	0.987		1.043	1.015	1.056	1		1.023	0.993	1.043	1.065
			0.938	0.962	0.96	0.998	0.984		0.961	0.977	0.986	1.055	1.003		0.981	1	1.029	1.044		1.018	1.026	1.034	1.014
			0.949	0.981	0.97	1.019	0.977		0.962	0.962	1.026	1.018	1.008		1.001	1.012	1.053	1.032		1.044	1.026	1.059	1.022
			0.978	0.962	0.975	1.017	1.009		0.971	0.962	0.998	1.01	0.969		0.976	0.97	1.016	1.027		1.036	1.028	1.029	1.006
			0.958	0.96	0.99	1.005	0.954		0.981	0.974	0.991	1.02	0.996		1.032	1.003	1.009	0.954		1.039	1	1.048	1.001
			0.977	0.958	1.002	1.02	0.989		0.963	0.985	1.01	1.043	0.982		0.968	0.979	1.049	1.002		1.019	1.024	1.013	1.004
			0.989	0.982	0.985	0.994	0.969		0.965	0.988	1	1.001	1.002		1.003	0.989	1.016	1.007		1.006	1.039	1.046	1.007
			0.936	0.967	0.947	0.981	0.979		0.995	0.98	0.999	1.026	1.035		0.992	1.026	0.989	0.961		1.016	1.006	1.025	1.029
			0.977	0.987	0.997	0.989	0.981		0.983	0.959	0.993	1.001	1.015		1.019	0.977	1.024	0.982		1.026	1.035	0.983	1.031
			0.987	0.978	0.968	1.067	0.971		0.979	0.987	0.996	1.008	1.004		0.98	1.027	1.055	1.026		1.011	1.005	1.01	1.009
			0.952	0.98	0.962	1.039	0.952		0.97	0.969	0.99	1.054	1.017		1.026	0.987	0.968	0.983		1.028	0.996	0.991	1.012
			0.97	0.958	1.016	1.008	0.991		1.015	0.973	1.007	1.005	1.008		0.988	0.988	1.014	1.01		1.024	0.996	1.007	1.003
			0.964	0.956	0.991	1.018	0.994		0.975	0.994	1.032	0.995	1.023		0.98	0.991	1.033	0.998		1.002	0.999	0.964	1.007
			0.968	0.986	1.018	0.986	1.001		0.972	0.982	1.007	1.017	1.007		0.998	0.996	0.99	1.017		1.019	0.996	1	0.995
			0.945	0.981	0.969	1.042	0.995		0.967	0.977	1.028	1.023	1.012		0.992	1.034	0.988	1.002		1.008	1.001	1.001	1.01
			0.99	0.967	0.977	1.008	0.952		0.967	0.998	1.02	1.04	1.017		0.976	1.006	0.993	0.981		0.989	0.972	1.031	0.987
			0.972	0.976	0.989	1.007	1.027		0.955	0.985	1.024	1.023	0.983		0.982	0.961	0.972	0.939		0.983	0.993	0.985	0.983
			0.976	0.99	1.01	0.999	0.981		0.986	0.993	1.004	1.03	0.999		0.975	1.001	0.992	1.016		1.023	1.024	0.984	1.003
			0.99	0.977	0.995	1.029	0.984		0.97	0.984	1.021	1.024	1.018		1.005	1	1.018	0.989		0.994	0.974	1.019	0.987
			0.993	0.981	1.012	0.96	1.047		0.977	0.975	0.986	1.036	1.009		0.979	1.004	0.972	0.991		1.006	0.997	0.995	0.994
			0.968	1.013	1.032	1.012	1.003		0.986	1.003	1.009	1.047	1.019		1.015	0.982	1.028	1.043		0.993	0.995	1.024	0.992
			1	0.982	1	1.006	1.006		0.979	0.987	1.016	1.051	1.06		0.985	1.002	0.999	1.021		0.973	0.97	0.993	1.003
			0.994	1.012	0.972	1.009	1.033		0.996	0.978	1.009	1.032	1.021		0.996	0.991	1.019	1.02		0.985	0.989	0.986	1.025
			0.993	0.997	0.993	1	0.984		0.989	1.011	1.013	1.032	1.021		1.007	0.999	0.991	0.996		0.989	0.983	1.002	0.975
			1.02	0.988	0.988	0.999	0.994		0.983	1.009	1.02	1.035	1.032		0.996	0.969	0.97	0.983		0.993	0.987	0.987	0.979
			1	0.996	1.042	0.995	1.012		0.979	1.007	1.009	1.015	1.033		1.011	0.975	0.967	1.04		0.986	0.986	0.993	1.013
			0.997	1.012	1	0.996	1.05		1.004	0.982	1.006	1.017	1.024		1.005	0.988	0.959	0.971		0.978	1.025	0.983	0.998
			1.028	0.981	1.031	0.989	1.047		0.973	0.988	1.011	1.027	1.057		0.987	0.977	1.017	0.966		1.006	1.01	1.008	1.004
			0.996	0.978	1.022	1.018	1.039		0.973	0.999	1.038	1.018	1.02		0.993	0.989	0.951	1.008		1	0.993	1.001	1.013
			0.983	0.999	1.022	1.005	1.008		0.984	1.02	1.022	1.033	1.041		0.982	1.014	0.97	0.986		0.985	0.984	0.987	1.003
			0.986	0.994	1.005	1.019	1.007		0.99	0.997	1.027	0.996	1.052		1.017	1.004	0.978	0.984		1.007	0.971	0.997	0.978
			0.997	1.013	1.018	1.008	1.05		1.013	1.016	1.014	1.007	1.019		0.986	0.989	0.994	0.966		1.006	0.998	1.024	0.998
			1.006	0.984	0.992	1.033	1.027		0.996	0.982	1.041	0.999	1.039		0.996	1.007	1.027	1.01		0.99	0.986	0.991	0.999
			0.997	1.006	1.04	1.011	1.032		0.984	1.007	1.02	1.038	1.03		0.983	0.972	1.028	0.997		1.009	1	0.95	0.986
			0.969	1.009	1.005	1.035	0.985		0.999	1.002	1.01	0.985	1.032		1.016	1.009	0.972	0.987		1.029	1.006	1.003	1.001
			1.014	0.999	1.009	1.011	1.043		0.998	1.005	0.996	0.997	1.034		1	0.985	1.021	1.005		0.997	1	1.012	1
			1.005	1.031	1.033	0.972	0.965		1.007	1.012	0.993	1.019	1.033		1.01	0.986	0.998	1.01		1	1.001	1.007	1.011
			1.009	0.991	0.99	1.031	1.04		1.003	1.001	1.03	0.966	1.016		1.016	1.025	0.986	0.999		1.015	1.003	0.995	0.976
			1.004	0.994	0.984	0.992	0.994		0.987	0.991	1.013	1.02	1.021		1.035	1.035	1.019	1.009		0.999	0.992	0.994	0.997
			1.007	1.015	0.997	0.998	1.009		0.985	0.989	1.002	1.001	1.022		1.018	1.006	1.029	1.015		1.006	1.007	1.022	1.001
			1.016	1.013	0.994	1.015	1.023		1.008	1.002	1.03	1.003	1.033		1.008	1.018	1.043	1.029		0.985	0.981	0.989	1.011
			0.994	1.022	1.008	1.026	1.034		1.007	0.999	1.007	1.009	1.011		1.01	1.024	0.999	0.979		1.011	1.008	1.005	1.001
			1.002	0.995	1.005	1.037	1.026		0.994	1.018	1.017	1.001	1.029		1.01	0.989	0.972	0.979		1.018	1.004	1.008	0.982
			1.012	1.006	1.018	0.991	1.027		1.016	1.006	1.012	0.984	1.028		1.007	1.008	1.038	1.012		1.008	1.007	1.006	1.004
			1.003	0.995	1.028	1.024	1.03		1.005	1.01	1.004	0.99	1.037		1.044	1.026	1.019	1.006		0.998	1.01	1.003	1.012
			1.008	0.994	1.021	0.99	1.025		1.015	1.007	1.005	0.996	1.014		1.002	1.021	0.98	0.994		0.999	1.007	1.022	0.984
			0.986	1.011	0.999	1.005	1.041		0.998	1.016	0.996	1.012	0.989		1.009	0.994	1.012	1.022		0.996	1.03	1.027	0.996
			1.013	1.013	0.996	1.006	1.011		1	1.005	1.003	1.012	1.012		1.002	0.99	1.019	1.016		1.016	1.014	1.014	1.019
			0.977	1.008	0.996	1.001	1.034		1.013	1.01	1.006	1.004	1.03		1.011	1.033	1	1.038		1.006	1.004	1.009	1.007
			1.027	0.991	0.995	1.022	1.037		1.015	0.995	1.014	1.026	1.009		1.011	0.971	1.023	1.014		1.012	1.006	0.999	1.024
			0.997	0.998	1.045	1.003	0.996		0.992	1.001	1.005	1.016	0.999		1.021	0.998	1.019	1.02		1.028	0.999	0.998	1.014
			0.976	0.998	0.974	1.041	1.007		1.001	0.992	1.002	1.003	0.992		1.008	1.017	1.018	1.013		1	1.018	0.992	1.017
			1.006	1.002	0.999	0.99	1		1.018	1.006	0.98	1.002	1.014		1.008	1.016	1.004	1.005		0.99	1.011	0.992	1.029
			1.006	1.013	0.997	0.964	1.054		1.02	0.998	0.987	0.969	1.011		0.986	1.022	1.008	1.021		1.013	0.996	1.009	1.02
			0.994	1.02	1.052	1.023	0.994		1.009	1	1.016	1.002	1.017		1.001	0.989	1.026	1.009		1.006	1.02	1.004	1.011
			1.016	1.005	1.007	0.998	1.026		0.995	1.001	1	1.002	1.007		0.993	1.01	0.993	1.026		1.03	1.01	1.007	1.012
			1.011	0.987	1.005	1.019	1.021		0.991	1.007	1.001	0.991	1.001		1.024	1.004	1.012	0.98		1	0.994	0.977	1.003
			0.985	1.01	0.997	1.029	1.002		0.998	0.998	1.001	1.014	1.027		0.997	1.008	1.036	1.007		1	1.006	1.007	1.008
			1	1.019	1.003	1.002	0.98		1.012	1.01	1.012	1.013	0.988		1.005	1.011	0.982	1.01		1.028	1.023	1.018	0.989
			1.017	1.003	0.997	1.032	1.017		1.011	1.014	1.009	1.004	1.028		1.018	1.012	1.023	0.978		1.033	1.03	1.004	0.994
			1.007	1.017	1.014	1.028	0.968		0.994	1.006	0.993	1.002	1.011		1.026	1.025	1.022	1.038		1.012	1.012	1.001	0.991
			0.981	0.982	1.026	0.991	1.021		0.992	0.993	0.994	1.027	1.011		1.01	0.992	1.015	1.002		1.026	0.996	1	0.984
			1.042	0.998	1.01	1.004	1.039		1.01	1.012	1.002	1.002	0.996		1.011	1.001	1.025	1.012		1.016	1.012	1.022	0.986
			0.986	0.999	0.989	1.004	1.003		0.981	1.011	0.988	1.011	1.009		0.992	1.016	1.02	0.981		1.019	1.001	0.99	0.991
			1.007	0.994	0.992	0.978	0.997		1.001	1.006	1.008	1.018	0.984		0.998	0.979	0.973	0.996		1.001	1.001	1.013	1.016
			1.004	1.007	1.007	0.99	0.986		1.006	1.018	1.008	1.011	1.014		1.01	1.017	0.996	1.022		0.992	0.996	1.016	0.987
			1.017	0.993	0.986	1.02	1.005		1.004	0.991	1.008	1.004	1.019		1.017	1.01	0.972	0.997		0.997	1.007	0.998	0.989
			1.018	0.985	1.016	0.98	0.994		0.991	1.005	1.025	0.995	0.995		0.997	0.992	1	0.982		1.01	1.006	0.997	0.997
			0.998	0.997	0.98	1.006	1.016		1.005	1	0.992	1.006	1.008		1.024	1.004	0.998	1.001		0.989	0.998	1.018	0.996
			1.014	1.007	1.019	1.013	0.98		1	1	1.02	1.017	1.012		1.034	1.007	0.977	1.01		1.018	1	1.008	1.004
			0.989	0.99	0.983	1.01	1		0.995	1.014	0.993	1.004	1.005		1.002	0.99	0.998	1.014		0.99	0.991	1.011	1.013
			1.008	0.999	0.99	1.021	1.034		0.998	1.002	1.01	1.025	1.012		0.998	0.982	0.988	0.976		1.006	0.996	1	0.991
			0.994	1.01	1.014	1.01	1.022		1.011	1.004	1.007	0.995	0.99		0.989	1.008	1.018	0.989		1.001	1.001	1.002	0.999
			1.023	1.017	0.992	1.002	0.978		0.999	0.981	0.981	0.992	0.997		0.997	0.998	0.999	0.987		1.01	1.009	1.003	0.997
			1.003	0.99	1.013	1.014	1.014		1.01	0.989	1.023	1.013	0.982		1.002	1.037	0.994	1.008		0.998	0.998	1.002	1.019
			1.01	1.004	1.008	1.003	1.001		1.002	1.008	0.998	0.999	1.006		0.995	0.982	1.002	1.008		1.003	0.997	0.994	1.004
			0.989	1	1.022	1.009	0.985		1.002	0.997	0.989	1.007	1.018		1.002	0.997	1.036	1.001		1.001	0.994	0.992	1.002
			0.985	1.007	0.982	0.982	1.009		0.995	1.012	1.002	0.999	0.993		0.99	1.004	1.003	0.994		1.003	0.984	0.992	0.998
			0.993	0.994	0.976	0.988	1.014		0.997	0.997	1.023	1.004	1.002		0.988	0.997	0.996	1.005		1.006	0.992	0.99	1.005
			1.004	1.01	0.99	1.021	0.992		1.01	1.002	0.998	1.002	1.001		1.008	1.001	0.981	1		0.988	1.009	0.996	1.013
			0.991	1.003	1.026	1.003	0.978		1.004	0.999	1.006	0.994	1.019		1.002	0.998	0.997	1.021		0.999	1	0.996	0.995
			1	1.01	1.015	1.011	1.025		0.998	0.996	1.024	1.004	1.004		0.981	1.006	1.019	0.986		1.008	0.987	1.001	1.007
			1	1.014	1.024	1.001	1.005		1.015	0.997	1.005	0.991	1.009		0.99	0.982	0.985	0.976		0.994	0.992	1.003	0.983
			1.017	0.999	1.012	1.001	1.001		0.996	0.994	0.998	1.007	0.986		1.001	1.012	1.008	1.01		0.994	0.994	0.995	1.001
			0.993	0.989	1.005	1.018	0.97		1.012	1.001	1.003	1.013	0.991		0.998	0.995	0.993	0.98		0.999	1.01	0.99	1.009
			0.997	1.012	1.02	1.022	1.009		0.999	1	1.004	1.001	1.009		1.012	1.005	0.993	0.984		0.999	1.012	1	0.997
			1.023	0.994	0.989	1.018	1.025		0.993	1.003	1.006	1.001	1.003		0.998	1.01	1.014	1.003		0.994	1.003	1.005	0.995
			1.003	1.002	1.003	0.989	0.991		0.99	0.995	0.991	1.011	1		0.989	0.996	0.998	0.975		0.989	0.997	1.006	1.015
			0.987	1.01	0.988	1.011	0.999		1.003	0.994	0.995	1.015	0.993		1.003	0.981	1.012	0.998		0.993	1.02	0.999	1.001
			0.993	1.007	1.02	1.029	1.007		0.994	1.008	0.984	0.986	1.005		1.007	0.984	1.001	1.017		1.008	0.988	1.002	0.995
			1.006	1	1.006	1.003	1.02		1	1.016	1.015	1.008	0.999		0.988	1.002	0.989	0.989		1.007	1.011	1.002	0.991
			0.99	1.004	0.992	1.004	0.991		1.02	1.006	1.013	0.982	0.984		1.005	0.988	0.999	0.988		0.994	1.013	1.006	0.998
			0.995	0.984	1.01	0.991	0.997		0.999	0.993	1.013	0.998	0.998		0.991	1.014	0.987	1.02		1.012	0.999	1.023	0.997
			1.003	1.009	0.996	0.985	1.009		1.001	1.009	1.008	0.993	1		1	0.991	1.012	1.013		0.996	1.018	0.992	0.987
			0.978	1.009	0.986	0.99	0.997		0.998	1.003	1.002	0.999	1.003		1.018	1.005	1.008	0.999		0.996	0.997	0.993	1.001
			0.978	1.012	1	1.026	1.016		1	0.999	0.995	0.991	1.008		0.989	0.99	0.991	1.028		1.007	1.008	0.991	1.009
			1.017	1.004	1.002	0.982	0.984		1.015	1.016	1.013	0.987	1.009		1.001	1.01	1.012	1.019		1.008	1.006	0.99	0.992
			1.009	0.997	1.011	0.963	0.997		0.992	0.996	1.007	0.997	0.999		1.005	1.023	0.996	0.992		1.004	1.003	0.994	0.996
			0.995	1.005	1.037	1.018	1.003		1.001	1.001	1.008	1.003	0.984		0.993	1.006	0.994	1.008		1.009	1.011	1.006	0.993
			0.996	0.994	0.995	1.012	1.01		0.999	1.012	1.002	0.987	1.014		0.996	1.026	1.008	1.015		1.009	1.003	1.003	0.98
			1.017	1.002	1.019	1.009	1.004		0.993	0.997	1.008	0.989	1.006		1.012	0.997	1.025	0.991		1	0.999	0.996	0.997
			1.017	1	1.009	0.97	1.003		1.001	0.998	0.999	0.998	1.001		1.011	1.007	1.024	0.987		1.006	1.002	1.003	1.008
			1.004	1.024	1.023	0.997	1.008		1.026	1.012	1.008	0.992	1.003		1.014	1.018	0.981	1.018		0.994	1.005	1.002	1.017
			0.994	0.993	1.001	0.988	1.006		0.998	1.009	0.997	0.99	1.01		1.001	1.03	0.999	0.998		1.019	1.008	0.995	1.011
			0.992	0.994	1.016	1.017	0.998		0.993	1.005	0.996	1.014	0.998		0.999	0.989	0.982	0.994		0.989	1.017	0.999	0.988
			1	1.005	1.019	1.026	1.015		1.004	1.01	0.996	1.005	1.006		1.01	1.036	1.004	0.994		1.017	0.986	0.99	0.997
			1.004	1.01	1.001	1	1.01		1	0.995	1.009	1.001	1.012		0.996	1.002	0.994	1.015		1	0.999	1.011	0.995
			1.016	1.011	0.988	0.995	0.999		1.012	1.018	1.018	1.002	0.994		1.003	1.009	1.01	1.013		0.998	0.995	1.005	1.002
			1.005	1	0.996	0.974	1.013		0.994	1.002	0.994	1.009	1.004		1.01	1.006	1.011	0.991		1.011	1.001	0.99	1.001
			0.995	0.99	1.014	1.006	0.974		1.003	1.005	1.01	0.996	0.998		0.991	0.992	1.004	1.014		1.011	1.011	1.008	0.995
			1.028	1.019	1.005	0.986	0.999		1.013	1	0.999	1.011	0.991		1.017	1.004	1.013	1.018		1.005	1.015	0.999	1.015
			0.998	1.007	0.992	1.006	1.004		1.017	0.998	1.003	1.017	1.005		1.008	1	0.982	0.996		1.013	1.008	0.993	1.011
			1.002	0.989	0.986	0.983	1.017		1.002	0.995	0.995	1.002	0.996		1.018	1.015	0.994	1.047		1.002	1.002	0.998	1.012
			1.012	1.008	0.983	0.984	1.008		0.995	1.003	0.99	0.989	0.997		1.012	0.983	0.999	0.991		0.991	1	0.994	1.016
			1	1.017	1.015	0.987	1.006		1.004	1.015	0.991	1.005	1.011		0.99	0.995	0.974	0.978		1.003	1.008	0.991	1.002
			1.002	1.001	0.994	1.003	1		0.995	1.003	0.998	0.99	1.006		0.994	1.015	0.977	0.986		1.005	0.995	0.999	0.994
			1.012	1.009	1.005	1.009	0.984		1.012	0.997	0.997	1.005	0.986		1.001	0.992	1.003	1.011		0.999	1.002	1.005	1.001
			1.002	0.992	0.993	1.013	0.991		1.018	1	0.997	1.002	1.004		0.992	0.999	1.004	0.997		1.005	1.003	1.004	0.993
			1.022	0.995	0.983	0.984	0.985		1.009	0.999	1.003	0.996	0.991		0.999	1.012	0.992	0.995		1.003	0.999	1.006	0.985
			1	0.982	1.004	0.997	0.994		1.009	1.007	1.007	1.002	0.987		0.999	1.004	1.017	1.001		1.007	0.99	1.008	0.991
			1.003	1.004	1	1.001	1.023		1	1.009	1.002	0.991	0.995		1.009	0.987	1.024	1.006		0.998	1.01	1.005	1.008
			0.986	1.011	1.028	1	1.01		1.002	0.995	0.999	0.999	0.991		0.985	1.008	0.983	0.978		1.005	1.012	1.006	0.985
			1.016	0.997	1.005	1.004	0.985		1.001	1.005	1.001	0.996	0.993		1.019	1	1.015	1.018		1.011	0.991	0.989	1.01
			1.015	1.006	1.006	1.01	0.987		0.999	1.005	1.009	0.998	1.008		0.993	0.994	0.999	0.997		1.013	1.005	0.992	1.006
			1.001	1.012	0.984	1.022	1.012		0.996	1.019	1	1.007	1.012		1.011	1.007	0.981	0.975		0.997	0.998	1.003	0.992
			1.011	0.994	0.996	1.004	0.972		1.002	0.999	0.992	1.002	1.012		1.017	1.005	1.024	0.973		1.02	0.991	1.005	1.01
			1.01	0.999	1.009	0.995	0.972		1	0.994	1.003	0.992	0.997		1.001	0.992	1.003	0.982		0.994	0.999	1.004	0.998
			1.012	1.007	0.988	1	1.018		1.004	1.011	1.013	1.003	0.995		0.999	1.012	0.993	1.007		0.997	1.01	0.982	0.982
			1.01	0.995	1.002	0.996	0.983		1.009	0.995	0.995	0.994	0.991		1.002	0.999	1.003	0.988		1	1	1	1.008
			1.001	1.004	0.991	0.997	0.986		1.005	0.997	1.01	0.999	0.99		1.001	1.005	1.017	0.999		0.996	0.998	0.991	1
			1.019	1.01	1.003	1.003	1.027		1.008	1.006	0.988	0.997	0.998		0.991	0.989	1.007	1.013		0.995	1.009	0.997	1.007
			0.987	1.016	0.998	1.004	1.003		0.994	1	0.992	1	0.995		1	1	1.02	1.024		0.989	1	1.008	1.001
			0.998	1.008	1.003	1.008	1.009		1.018	1.004	1.012	0.998	0.995		0.999	0.994	0.999	0.999		1.008	1.004	1.007	0.999
			0.985	0.999	0.99	1	1.006		0.999	1.003	0.98	0.985	0.996		1.006	1.003	0.999	1.005		0.996	0.997	0.995	1.012
			0.992	0.986	0.983	0.997	0.997		1.01	0.995	1.016	0.992	0.991		0.98	1.012	1.015	0.983		1.009	1.01	1.011	1.003
			1.019	0.996	0.989	1.011	0.996		1.009	1.005	0.993	1	0.997		1.011	0.998	1.006	1.009		1	0.993	0.999	1.004
			0.999	1.018	0.999	1.006	0.989		1.008	1.007	0.994	0.993	0.998		0.999	0.986	1.001	1.012		1.017	1	0.993	1.004
			0.999	0.988	1.01	0.985	1.006		1.01	0.995	1.001	1.002	0.999		1.019	0.993	0.992	0.984		1.002	1.004	1.003	0.992
			1.011	1.006	1.006	1.001	1.004		1.011	1.004	1.016	0.998	1.005		1.013	0.995	0.991	1.015		0.991	0.999	0.985	1.005
			1.003	1.007	1.015	0.981	0.991		1.004	1.007	0.987	0.992	1		0.994	0.998	0.999	1.012		1.009	1.008	1	0.991
			1.002	0.995	1.005	1.026	0.998		1.007	0.997	0.99	0.994	0.998		1.007	1.001	1.016	1		0.994	1.003	1.004	0.996
			1.006	1.003	1.005	0.991	0.994		1.003	1.005	0.997	1.002	0.994		1	0.979	1.005	1.025		1.003	1.005	0.99	1
			1.015	1.01	0.991	0.986	0.999		1.003	0.994	1.001	1.006	1.012		1.005	1.016	1.004	1.019		1.001	0.998	1.012	1.017
			0.995	1.005	0.998	1.006	1.026		1.005	1	0.992	1.01	1.009		1.007	1.003	0.992	0.991		1.002	0.998	1.003	0.988
			0.992	1.007	1.003	0.995	1.008		0.999	1.007	0.998	0.994	1.008		0.999	0.992	0.997	1.023		1.005	1.006	0.996	0.991
			1.026	1.005	0.982	1.01	1.012		1.003	1.008	0.987	0.994	0.998		0.993	0.989	0.997	0.997		1.005	0.994	1.006	1.006
			1.001	1.001	0.995	0.985	1.004		0.997	0.996	0.998	1.009	1.003		0.991	1.005	0.999	1.007		1.004	0.991	1.002	1.014
			0.976	0.999	0.999	1	0.998		0.999	1.001	0.989	0.994	0.996		0.99	1.008	1.008	0.999		0.998	1.004	1.002	1.002
			1.008	1.005	0.998	1.015	0.992		0.998	0.991	0.992	0.996	0.999		0.995	1.015	0.992	1.01		0.998	0.999	1	0.984
			1.005	0.994	0.981	0.992	1.003		1.005	1.003	1.014	0.995	0.99		1.007	1.008	0.97	0.996		0.991	0.997	1.002	1.01
			1	0.996	0.996	0.997	1.011		1.002	1	0.988	1.01	1.002		1.007	0.997	1.002	0.99		1.007	0.995	0.995	0.994
			0.995	1.006	1.02	1.009	1.008		0.997	0.997	1.004	0.997	1.017		1.01	0.994	1.001	0.999		0.999	0.985	0.994	0.989
			1.012	0.999	1.004	1.007	1.01		0.994	0.998	0.997	1.01	1		0.997	1.008	1.004	1.006		1.009	1.003	1.001	1.004
			1.011	1.01	0.991	0.977	0.99		0.995	1.004	0.993	1.002	0.992		0.994	1.005	0.99	0.972		1.008	0.989	0.993	1
			1.006	1	1	1.002	1.003		1.011	1.006	0.989	1.004	1.003		0.999	1.02	0.99	1.014		1.008	1.007	0.998	1.001
			0.992	0.992	0.996	0.989	1.007		1.002	0.994	0.999	0.996	0.993		1.002	1.007	1	0.989		0.994	0.999	0.993	1.006
			1.005	1.001	0.993	1.018	0.988		1.012	1.006	1.005	1.003	1.005		0.998	0.996	1.023	1.015		1.011	0.999	0.989	1.002
			1.002	1.003	1.02	0.993	0.988		1.002	1.004	0.992	1.003	0.998		1.017	0.997	0.974	1.001		1.013	0.999	0.993	0.997
			1.009	0.992	1.011	1.011	1.022		0.998	1.01	0.998	0.996	0.992		1.006	0.988	0.992	1.017		1.007	1.002	1.001	1
			0.987	1.004	1.004	1.004	0.995		1.006	0.994	1.002	1.011	0.989		0.997	1.023	1.008	1.001		1.003	1.004	1.005	1.013
			0.993	0.996	0.986	0.996	1.013		0.997	1.012	1.006	1.002	0.986		1.013	0.996	0.995	1.002		0.992	0.997	1.017	1.012
			0.993	1.007	1.001	1.019	1.002		0.999	0.997	1.014	1.005	1.003		1.004	0.997	1.008	0.992		1.017	0.998	1.01	1.003
			1.007	1.003	0.995	1.001	0.99		0.992	0.999	0.997	1.011	0.998		0.993	0.995	1.012	0.992		0.999	0.997	1.008	0.984
			0.995	0.999	1.002	0.997	0.999		1.001	1.004	1.003	0.994	0.997		0.995	1.006	0.99	1.013		0.993	0.996	1.005	0.996
			1.014	0.999	1.012	1.023	0.98		0.995	1.001	0.997	0.989	0.998		1.009	0.988	0.99	1.001		0.997	0.985	1.009	0.987
			1.003	1.004	1.004	1.005	1.004		1.004	1.005	1	0.987	1.003		1.003	1.001	1.002	1.009		1.003	1.005	1.015	0.996
			1.007	1.007	1.006	0.986	0.992		1.001	1.001	1	1.004	0.995		1.009	0.996	1.011	0.992		0.993	1.015	0.994	0.989
			1.002	1.003	1.007	0.988	0.995		1.006	1	1.006	1.004	0.993		0.999	0.991	0.999	0.998		0.999	1.005	0.989	1.001
			1.002	0.985	1.004	1.016	0.998		1.004	1.003	1	0.999	0.998		1.014	0.989	1.018	1.009		1.001	1	0.997	1.001
			1.016	1.007	1.005	1.012	0.989		1.003	0.994	0.997	1	1.015		0.993	0.987	1.008	0.986		1.006	0.997	1.008	1.006
			0.99	0.998	0.997	0.993	0.998		0.999	1.009	1.001	0.993	1.004		1.001	1.004	1.02	1.002		1.002	1.002	0.999	0.994
			0.998	1.019	0.991	1.01	0.992		1.007	1.001	1.003	0.987	0.989		0.997	0.995	1.001	0.993		1.006	1.004	0.994	1.001
			1.013	1	0.995	0.991	1.001		0.991	1.01	0.999	0.993	0.999		1	1.001	1	1		1.001	1.017	1.004	1.008
			1.005	0.996	1.003	0.989	1.002		1.018	0.997	0.989	1.008	1.004		0.998	1.01	1	1.014		1.004	1.001	0.996	0.998
			1.01	1.007	1.017	1.01	1.005		1.002	1.004	0.998	1.004	0.996		1.005	1.017	0.993	0.996		1.004	1.007	0.994	1.003
			0.99	1.006	0.998	0.994	1.004		1.003	1	0.995	1.003	0.994		0.983	0.994	0.983	0.997		1.008	1.002	0.994	1.011
			1.003	1.005	0.999	1.008	1.003		0.997	0.997	0.991	1.004	0.99		1.01	1	1.008	1.01		1.007	1.01	0.995	1.001
			1.002	1.004	0.987	1.013	0.995		0.999	1.009	0.993	0.993	1.005		0.994	1.008	1.007	0.995		0.991	1.01	1.001	0.998
			1.002	0.996	1	1.023	0.992		0.998	0.997	1.016	1.001	0.992		0.992	0.999	1.013	1.01		1.005	0.985	0.995	0.997
			0.998	1.02	0.99	0.988	1.001		1.008	0.992	1.005	1.005	1.004		1.008	0.985	1.008	0.997		1.013	1.004	1.008	0.997
			0.995	1.001	1.001	0.988	1		1.002	1.002	1.004	1.006	1.011		1.002	1.023	1.008	1.005		1.002	0.995	1.002	0.999
			0.986	0.997	0.988	0.994	0.987		1	1.004	1.004	0.997	1.004		1.014	1.014	1.007	0.999		0.997	0.988	0.996	1.008
			1.006	0.993	0.995	0.982	1.008		1.012	1.003	1.002	0.992	0.998		0.994	0.984	0.993	0.992		1.004	1.009	1.006	1.006
			0.995	1.003	1	0.989	0.995		1.005	1.005	1	1.003	0.988		1.001	1.008	1.003	1.007		1.002	1.002	1.009	0.993
			0.99	1.011	0.988	1.006	1.009		1.003	1.003	0.996	1.014	0.99		1.001	1.011	1.002	1.002		0.999	1	0.995	1.005
			0.999	1.004	1.006	1.008	1.005		1.002	1.005	1.006	0.993	0.999		1.013	0.997	1.001	0.984		1.004	0.998	0.986	0.993
			1.003	0.995	1.016	1.035	1.011		1.003	1.007	0.995	1.004	0.998		1.001	0.997	0.994	0.997		1.008	1.006	1.001	1.002
			1.001	1.003	1.01	0.996	1		0.994	0.999	1.001	0.994	0.991		1.006	0.993	0.995	0.993		0.998	1.002	1.007	0.991
			1.003	0.997	1.017	1.005	0.991		1.012	1.001	1.003	1.005	1.003		1.004	1.006	0.999	1.003		1.005	0.989	0.996	1
			1.015	1.003	1.005	0.98	1.004		1.009	1.004	1.014	1.005	0.996		1.021	1.002	0.99	1.006		0.999	1	1.008	0.999
			1.002	1.001	1.014	1.007	1.005		0.995	1.004	1.005	1.004	1.001		0.998	1.018	0.998	0.997		1.01	1.014	0.997	0.998
			0.996	1.006	0.994	0.995	1.022		0.999	1.002	0.997	1.004	1		1.005	0.997	0.978	1.005		0.992	0.998	0.998	1.013
			1.011	1.016	1.003	1.008	1.001		1.007	1.006	1	0.992	1.006		1.009	1	1.006	0.997		0.999	0.992	0.994	0.997
			1.011	0.999	0.996	1.017	1.004		1	1.008	1.007	1.004	0.998		0.996	1.013	1.006	0.995		0.999	1.002	1.006	0.998
			1.015	1.005	1	1.011	0.999		0.999	1.002	0.989	0.997	1.001		0.995	0.994	1.025	1.002		1.006	1	1	1.001
			1.006	0.997	1.001	0.997	1		1.006	0.999	0.998	1.009	1.014		0.995	0.988	0.997	0.99		1.001	0.993	1.003	0.997
			1.002	0.996	1.002	0.982	1		1.003	1.006	0.994	0.987	1.002		0.997	1.019	1.013	0.991		1.001	0.99	0.991	1.001
			0.998	1.006	1.004	1.001	1.015		1.002	0.995	1.006	0.997	1.003		1.005	0.995	0.996	1.018		1.004	0.999	0.999	1.003
			0.992	0.999	1.005	0.992	0.993		0.999	0.995	0.999	0.997	1.007		1.012	0.996	0.993	0.998		1.013	1.011	0.988	0.993
			1.011	1.008	0.996	0.993	0.996		0.988	1.003	0.993	0.998	1.002		1.012	0.996	0.986	0.998		1.009	0.996	1.001	0.999
			0.998	0.998	1.013	0.99	0.998		1.004	1.006	1.004	0.984	1.003		0.994	1.004	1.006	1.009		1.005	1.003	1.001	0.996
			1.004	1	0.992	1.015	1.013		1	0.999	1.014	1.012	1.013		0.994	1.004	0.984	0.992		1.007	1	0.991	0.994
			1.008	0.988	0.997	1.002	0.999		0.996	1.008	0.999	1.005	0.997		0.998	0.994	0.981	1.009		0.996	1.009	0.997	0.986
			1.013	1.005	0.995	1.002	1.014		1.016	1.002	0.994	0.992	0.992		0.991	0.991	1.001	1.01		1.012	1.003	0.996	0.993
			0.992	1.001	1.016	1.002	1.005		1.002	0.996	0.998	0.999	0.996		1	1.009	1.004	1.005		1.001	1.006	0.985	0.997
			0.997	1.002	1.003	0.99	0.996		1.012	1.003	0.995	1.014	0.991		1.014	0.978	1.006	1.02		1.009	0.997	0.991	1.009
			1.008	1	1.008	1	0.993		1.01	1.001	1.004	0.994	0.997		1.001	0.986	1	0.984		0.988	0.995	0.996	0.995
			0.995	0.996	0.994	0.996	0.991		1.005	1.011	1.003	1.001	1.012		0.996	1.003	0.99	0.996		1.006	1	1.013	0.993
			0.999	1.005	0.985	1.007	1.01		1.005	1.001	1.001	1.01	0.992		1.014	1.006	1.001	1.011		1.002	1.002	0.998	1.008
			1.007	1.008	0.992	1.012	1.005		0.995	0.999	0.99	1.006	0.993		0.997	0.982	0.973	0.986		1	0.992	1.003	1.008
			1.008	1.008	0.983	0.995	0.986		1.011	1.001	1.009	1	1.001		0.996	1.011	1.008	0.991		1.001	1.003	1	1.004
			1.014	1.011	1	1.003	0.994		1.003	1.002	0.998	0.998	0.982		0.988	1	0.994	0.986		0.993	0.998	1.003	1
			1.005	1.004	1.008	1.006	0.996		1.006	1.005	1.003	1.002	0.992		1.008	1.008	1.004	0.999		1.002	0.997	1.009	0.997
			1.007	0.994	1.002	1.014	1.005		1.005	0.994	1	1.006	0.993		1.001	0.999	1.005	0.988		0.994	0.996	0.997	0.996
			1.005	1.006	1.016	0.995	0.993		1.005	1.002	0.99	1	0.995		0.996	0.994	0.998	1.002		0.998	1.005	1.003	0.999
			0.999	1.004	1.006	1.01	1.004		1.002	1	0.996	0.992	0.997		0.995	1.017	0.996	0.998		1.003	1.008	0.998	1
			0.99	0.997	0.993	1.016	0.988		1.007	1.005	1.001	0.998	1.002		0.993	0.995	0.997	0.996		1.007	1.001	1	1.005
			1.012	0.992	1.001	1	1.007		1.006	0.996	1.005	1	0.991		1.001	1	0.999	0.994		1	0.997	1	1.003
			0.998	1.025	1.008	1.022	0.991		1.008	1.006	0.994	0.999	1.005		0.995	1.01	0.981	1.007		1.002	1.003	0.998	0.994
			1.004	0.99	0.998	0.985	1.001		1.006	1.007	0.989	0.99	0.995		1	1.007	1.012	1.01		1.006	0.997	0.997	0.992
			1.019	1.001	1.006	1.006	1.016		0.994	1.006	0.999	1.003	0.998		0.995	1.007	1.006	1.002		1.004	1.007	0.995	1.003
			1.008	0.991	1.011	0.998	1		1.018	1.002	0.996	0.994	0.991		1.009	1.015	1.01	1		0.994	1.009	1.003	1.002
			1.011	1.004	0.994	1.003	0.989		1.002	1.007	1.01	0.997	1.003		0.988	0.99	1.014	1.003		1.002	1.005	0.993	0.995
			0.994	0.998	0.995	1.009	1.004		1.011	0.998	0.996	1.01	1.002		0.997	1.007	0.999	1.009		1.007	1.002	1.008	1
			0.996	0.996	1.003	1.023	0.984		1.011	1.011	1.011	0.996	1		0.997	0.995	1.003	1.003		1.008	1.007	1.005	0.997
			1.016	0.998	0.996	0.998	1.001		1.001	1.002	0.994	1.002	0.994		0.997	0.993	1.012	0.996		0.998	1.001	1.003	1.005
			0.999	0.997	0.995	1.004	0.984		1.002	1.003	1.002	1.01	1		1.018	0.997	1.007	1.01		0.991	0.998	0.995	0.999
			1.007	1.01	0.998	1	1.007		1	1.002	1.01	0.997	1.002		1.008	1.008	1.015	0.99		1.007	1.007	0.997	1.003
			0.996	0.998	1.011	1.001	0.984		1.01	1.008	0.996	1.003	1.01		1	1.006	1.004	1.005		1.001	0.999	1.006	0.994
			1.007	1.008	0.998	0.99	0.999		1.009	0.995	1.001	1.01	1.003		0.997	0.991	0.995	0.992		1.008	0.99	1.006	0.999
			0.989	1.013	1.011	0.981	1.015		0.996	0.998	1.003	1.003	1.002		0.991	0.995	0.997	0.988		0.995	1.003	0.997	1.003
			1.012	1.012	1	0.992	0.995		1.006	0.995	0.992	1.015	1		0.853		1.002	1.005		0.852		1.004	0.994
			1.006	1.007	1.001	1.006	0.996		1.008	0.996	1.005	1	1.004				1.002	1.012				0.989	0.999
			0.998	1.001	0.999	1.005	1.004		1.002	1.001	1.009	0.988	1.011				1	1.008				1.002	0.999
			1.008	1.016	0.998	1.007	0.992		0.997	1.006	1.003	1.001	0.997				1.001	1.002				0.989	0.988
			0.998	0.993	0.997	1.004	1		0.999	1.002	1.01	0.997	1
			0.995	0.996	1.005	0.98	0.996		0.997	1.002	0.995	1.005	0.996
			1.011	1.002	0.999	0.983	1.008		0.997	1.003	1.002	1.001	0.994
			1.009	1.008	1.001	0.997	1.005		0.998	1.004	1.008	0.999	0.993
			1.009	0.996	0.997	1.01	1.011		1.003	1.006	0.996	1.005	0.998
			1	1.005	1.003	1.007	0.998		1.004	1.001	0.998	1	1.001
			0.996	1.005	1.019	1.006	1.011		1.002	1.002	0.999	1.004	0.99
			1.008	1.004	1	1.003	1.01		1.005	1.001	1	1	1.007
			0.997	1.007	1.002	1.005	1.002		1.006	1.007	1.004	0.998	1.002
			0.993	1.005	0.998	1.005	0.984		1.002	0.999	1.004	0.991	1
			1.007	0.992	1.007	0.997	1.008		1.009	1.002	1.001	1	0.999
			0.997	0.999	1.006	0.989	1.008		1.003	1.01	1.002	0.994	0.994
			0.995	0.999	0.991	0.996	1.001		0.998	0.998	1.006	1.003	0.998
			0.988	1.002	1.002	1.007	1.021		0.995	1.012	0.995	0.99	1.003
			1.004	0.997	1.011	1.008	0.999		1.006	0.995	1	1.007	0.999
			0.997	1.003	1.012	0.997	0.992		1.004	1.003	0.999	0.997	1.007
			1.005	1.003	0.994	1	1.02		1.002	1.001	1	0.998	0.992
			1.001	0.999	1.011	1	1.003		1.005	1.002	1.002	0.992	1.007
			0.995	1.007	1.003	1.001	0.994		1	1.003	0.995	0.992	1.005
			1.005	1.003	0.992	0.994	0.997		1.007	0.998	1.008	0.997	1.007
			1.008	1.002	0.995	1.001	1.007		1.005	1	1.002	1	1.002
			1.001	1.004	1.005	1.022	1.003		1.001	1.006	1.002	1.007	1.008
			0.998	1	1.002	1.011	0.996		1.003	0.999	1.014	0.997	1.003
			1.003	1.01	0.991	0.996	1.017		1.003	0.998	1.003	0.996	1.006
			0.999	0.997	1.008	1.008	0.998		1.001	1.004	0.998	1	1.001
			1.004	1.009	1.007	0.994	0.999		1.003	1.001	1.006	1.005	0.997
			1.004	0.928	1.017	0.995	0.999		1.001	0.917	1.012	1	0.987
			1.019		0.991	1.017	1.012		1.004		0.995	0.999	1.005
			1.013		1.005	1.002	0.989		1		0.995	1	1.003
			0.855		1.001	1.011			0.864		1.001	0.996
											1.004
